# Supplementary material for: Novel killer yeasts and toxins from the gardens of fungus-growing ants
Source: Appl Environ Microbiol. 2026 Jan 21;92(2):e02246-25. doi: 10.1128/aem.02246-25 (PMC12875307; doi:10.1128/aem.02246-25)
Supplement: File S2 — PDB coordinates. [file aem.02246-25-s0002.txt]

REMARK    GENERATED BY TRJCONV
TITLE     Klus 100ns MD last frame (Protein in water t= 100000.00000 step= 50000000)
REMARK    THIS IS A SIMULATION BOX
CRYST1  144.802  144.802  144.802  60.00  60.00  90.00 P 1           1
MODEL        1
ATOM      1  N   MET     1      49.310  51.250  92.850  1.00  0.00           N
ATOM      2  H1  MET     1      49.250  51.200  93.860  1.00  0.00           H
ATOM      3  H2  MET     1      49.340  50.280  92.580  1.00  0.00           H
ATOM      4  H3  MET     1      50.130  51.780  92.580  1.00  0.00           H
ATOM      5  CA  MET     1      48.190  51.910  92.250  1.00  0.00           C
ATOM      6  HA  MET     1      48.490  52.120  91.230  1.00  0.00           H
ATOM      7  CB  MET     1      46.960  51.010  92.150  1.00  0.00           C
ATOM      8  HB1 MET     1      47.280  50.120  91.620  1.00  0.00           H
ATOM      9  HB2 MET     1      46.140  51.460  91.590  1.00  0.00           H
ATOM     10  CG  MET     1      46.310  50.550  93.480  1.00  0.00           C
ATOM     11  HG1 MET     1      45.280  50.220  93.290  1.00  0.00           H
ATOM     12  HG2 MET     1      46.320  51.350  94.220  1.00  0.00           H
ATOM     13  SD  MET     1      47.260  49.150  94.220  1.00  0.00           S
ATOM     14  CE  MET     1      46.540  47.590  93.730  1.00  0.00           C
ATOM     15  HE1 MET     1      47.370  46.900  93.910  1.00  0.00           H
ATOM     16  HE2 MET     1      45.740  47.340  94.430  1.00  0.00           H
ATOM     17  HE3 MET     1      46.230  47.500  92.690  1.00  0.00           H
ATOM     18  C   MET     1      47.960  53.240  92.990  1.00  0.00           C
ATOM     19  O   MET     1      48.130  53.160  94.220  1.00  0.00           O
ATOM     20  N   HIS     2      47.300  54.120  92.290  1.00  0.00           N
ATOM     21  H   HIS     2      47.170  53.950  91.310  1.00  0.00           H
ATOM     22  CA  HIS     2      46.900  55.410  92.730  1.00  0.00           C
ATOM     23  HA  HIS     2      46.410  55.380  93.700  1.00  0.00           H
ATOM     24  CB  HIS     2      48.030  56.520  92.740  1.00  0.00           C
ATOM     25  HB1 HIS     2      48.310  56.740  91.710  1.00  0.00           H
ATOM     26  HB2 HIS     2      48.930  56.240  93.290  1.00  0.00           H
ATOM     27  CG  HIS     2      47.570  57.870  93.290  1.00  0.00           C
ATOM     28  ND1 HIS     2      47.290  58.060  94.690  1.00  0.00           N
ATOM     29  CE1 HIS     2      46.790  59.270  94.780  1.00  0.00           C
ATOM     30  HE1 HIS     2      46.500  59.610  95.770  1.00  0.00           H
ATOM     31  NE2 HIS     2      46.840  59.900  93.600  1.00  0.00           N
ATOM     32  HE2 HIS     2      46.320  60.750  93.440  1.00  0.00           H
ATOM     33  CD2 HIS     2      47.290  59.030  92.600  1.00  0.00           C
ATOM     34  HD2 HIS     2      47.300  59.180  91.530  1.00  0.00           H
ATOM     35  C   HIS     2      45.790  55.940  91.810  1.00  0.00           C
ATOM     36  O   HIS     2      45.990  55.930  90.580  1.00  0.00           O
ATOM     37  N   LEU     3      44.580  56.360  92.260  1.00  0.00           N
ATOM     38  H   LEU     3      44.010  56.780  91.540  1.00  0.00           H
ATOM     39  CA  LEU     3      44.040  56.320  93.660  1.00  0.00           C
ATOM     40  HA  LEU     3      44.690  56.740  94.430  1.00  0.00           H
ATOM     41  CB  LEU     3      42.670  57.030  93.760  1.00  0.00           C
ATOM     42  HB1 LEU     3      42.160  56.610  94.630  1.00  0.00           H
ATOM     43  HB2 LEU     3      42.130  56.800  92.840  1.00  0.00           H
ATOM     44  CG  LEU     3      42.740  58.570  94.100  1.00  0.00           C
ATOM     45  HG  LEU     3      43.440  59.090  93.430  1.00  0.00           H
ATOM     46  CD1 LEU     3      41.440  59.210  93.850  1.00  0.00           C
ATOM     47 1HD1 LEU     3      41.370  60.120  94.450  1.00  0.00           H
ATOM     48 2HD1 LEU     3      41.160  59.490  92.840  1.00  0.00           H
ATOM     49 3HD1 LEU     3      40.710  58.540  94.320  1.00  0.00           H
ATOM     50  CD2 LEU     3      43.130  58.750  95.580  1.00  0.00           C
ATOM     51 1HD2 LEU     3      43.240  59.760  95.960  1.00  0.00           H
ATOM     52 2HD2 LEU     3      42.410  58.170  96.160  1.00  0.00           H
ATOM     53 3HD2 LEU     3      44.100  58.260  95.720  1.00  0.00           H
ATOM     54  C   LEU     3      43.760  54.820  94.060  1.00  0.00           C
ATOM     55  O   LEU     3      43.300  54.080  93.190  1.00  0.00           O
ATOM     56  N   LYS     4      44.010  54.450  95.310  1.00  0.00           N
ATOM     57  H   LYS     4      44.500  55.110  95.900  1.00  0.00           H
ATOM     58  CA  LYS     4      43.880  53.020  95.670  1.00  0.00           C
ATOM     59  HA  LYS     4      44.100  52.470  94.750  1.00  0.00           H
ATOM     60  CB  LYS     4      44.960  52.760  96.730  1.00  0.00           C
ATOM     61  HB1 LYS     4      44.770  53.370  97.610  1.00  0.00           H
ATOM     62  HB2 LYS     4      45.890  53.090  96.260  1.00  0.00           H
ATOM     63  CG  LYS     4      44.960  51.280  97.160  1.00  0.00           C
ATOM     64  HG1 LYS     4      45.310  50.820  96.230  1.00  0.00           H
ATOM     65  HG2 LYS     4      43.970  50.940  97.440  1.00  0.00           H
ATOM     66  CD  LYS     4      45.980  50.940  98.200  1.00  0.00           C
ATOM     67  HD1 LYS     4      45.820  49.890  98.430  1.00  0.00           H
ATOM     68  HD2 LYS     4      45.710  51.500  99.100  1.00  0.00           H
ATOM     69  CE  LYS     4      47.450  51.230  97.830  1.00  0.00           C
ATOM     70  HE1 LYS     4      47.650  52.170  97.310  1.00  0.00           H
ATOM     71  HE2 LYS     4      47.640  50.480  97.070  1.00  0.00           H
ATOM     72  NZ  LYS     4      48.300  51.030  99.010  1.00  0.00           N
ATOM     73  HZ1 LYS     4      47.920  51.550  99.790  1.00  0.00           H
ATOM     74  HZ2 LYS     4      48.290  50.080  99.340  1.00  0.00           H
ATOM     75  HZ3 LYS     4      49.230  51.370  98.820  1.00  0.00           H
ATOM     76  C   LYS     4      42.490  52.650  96.240  1.00  0.00           C
ATOM     77  O   LYS     4      42.110  53.210  97.240  1.00  0.00           O
ATOM     78  N   SER     5      41.610  51.840  95.610  1.00  0.00           N
ATOM     79  H   SER     5      40.660  51.890  95.920  1.00  0.00           H
ATOM     80  CA  SER     5      41.750  50.920  94.440  1.00  0.00           C
ATOM     81  HA  SER     5      42.750  51.010  94.020  1.00  0.00           H
ATOM     82  CB  SER     5      41.620  49.490  94.930  1.00  0.00           C
ATOM     83  HB1 SER     5      41.800  48.770  94.130  1.00  0.00           H
ATOM     84  HB2 SER     5      40.640  49.210  95.300  1.00  0.00           H
ATOM     85  OG  SER     5      42.640  49.280  95.930  1.00  0.00           O
ATOM     86  HG  SER     5      42.480  48.470  96.420  1.00  0.00           H
ATOM     87  C   SER     5      40.780  51.370  93.300  1.00  0.00           C
ATOM     88  O   SER     5      39.930  52.280  93.450  1.00  0.00           O
ATOM     89  N   SER     6      40.930  50.790  92.130  1.00  0.00           N
ATOM     90  H   SER     6      41.660  50.100  92.080  1.00  0.00           H
ATOM     91  CA  SER     6      40.020  51.010  90.990  1.00  0.00           C
ATOM     92  HA  SER     6      40.590  50.590  90.170  1.00  0.00           H
ATOM     93  CB  SER     6      38.710  50.250  91.200  1.00  0.00           C
ATOM     94  HB1 SER     6      38.080  50.480  90.330  1.00  0.00           H
ATOM     95  HB2 SER     6      38.290  50.720  92.080  1.00  0.00           H
ATOM     96  OG  SER     6      38.880  48.890  91.470  1.00  0.00           O
ATOM     97  HG  SER     6      38.180  48.520  92.010  1.00  0.00           H
ATOM     98  C   SER     6      39.780  52.460  90.540  1.00  0.00           C
ATOM     99  O   SER     6      38.790  52.740  89.850  1.00  0.00           O
ATOM    100  N   GLY     7      40.650  53.420  90.930  1.00  0.00           N
ATOM    101  H   GLY     7      41.450  53.120  91.480  1.00  0.00           H
ATOM    102  CA  GLY     7      40.500  54.880  90.710  1.00  0.00           C
ATOM    103  HA1 GLY     7      40.010  55.020  89.740  1.00  0.00           H
ATOM    104  HA2 GLY     7      41.500  55.310  90.610  1.00  0.00           H
ATOM    105  C   GLY     7      39.800  55.670  91.740  1.00  0.00           C
ATOM    106  O   GLY     7      39.460  56.830  91.540  1.00  0.00           O
ATOM    107  N   LEU     8      39.510  55.080  92.930  1.00  0.00           N
ATOM    108  H   LEU     8      39.840  54.130  93.020  1.00  0.00           H
ATOM    109  CA  LEU     8      38.650  55.630  93.990  1.00  0.00           C
ATOM    110  HA  LEU     8      38.380  56.690  93.920  1.00  0.00           H
ATOM    111  CB  LEU     8      37.410  54.700  94.060  1.00  0.00           C
ATOM    112  HB1 LEU     8      36.730  55.120  94.800  1.00  0.00           H
ATOM    113  HB2 LEU     8      37.750  53.690  94.280  1.00  0.00           H
ATOM    114  CG  LEU     8      36.710  54.580  92.680  1.00  0.00           C
ATOM    115  HG  LEU     8      37.350  54.240  91.870  1.00  0.00           H
ATOM    116  CD1 LEU     8      35.560  53.490  92.620  1.00  0.00           C
ATOM    117 1HD1 LEU     8      35.950  52.560  93.030  1.00  0.00           H
ATOM    118 2HD1 LEU     8      34.600  53.760  93.060  1.00  0.00           H
ATOM    119 3HD1 LEU     8      35.350  53.350  91.560  1.00  0.00           H
ATOM    120  CD2 LEU     8      36.080  55.910  92.270  1.00  0.00           C
ATOM    121 1HD2 LEU     8      35.640  55.770  91.290  1.00  0.00           H
ATOM    122 2HD2 LEU     8      35.350  56.190  93.030  1.00  0.00           H
ATOM    123 3HD2 LEU     8      36.820  56.680  92.060  1.00  0.00           H
ATOM    124  C   LEU     8      39.360  55.730  95.380  1.00  0.00           C
ATOM    125  O   LEU     8      40.400  55.140  95.610  1.00  0.00           O
ATOM    126  N   CYS     9      38.850  56.650  96.220  1.00  0.00           N
ATOM    127  H   CYS     9      37.990  57.130  96.020  1.00  0.00           H
ATOM    128  CA  CYS     9      39.550  56.970  97.450  1.00  0.00           C
ATOM    129  HA  CYS     9      40.590  57.140  97.150  1.00  0.00           H
ATOM    130  CB  CYS     9      39.010  58.290  98.030  1.00  0.00           C
ATOM    131  HB1 CYS     9      39.410  58.410  99.030  1.00  0.00           H
ATOM    132  HB2 CYS     9      37.940  58.110  97.990  1.00  0.00           H
ATOM    133  SG  CYS     9      39.530  59.540  96.910  1.00  0.00           S
ATOM    134  HG  CYS     9      39.020  60.450  97.760  1.00  0.00           H
ATOM    135  C   CYS     9      39.490  55.890  98.570  1.00  0.00           C
ATOM    136  O   CYS     9      39.580  56.160  99.760  1.00  0.00           O
ATOM    137  N   LEU    10      39.400  54.590  98.200  1.00  0.00           N
ATOM    138  H   LEU    10      39.510  54.350  97.220  1.00  0.00           H
ATOM    139  CA  LEU    10      39.000  53.490  99.110  1.00  0.00           C
ATOM    140  HA  LEU    10      38.180  53.780  99.770  1.00  0.00           H
ATOM    141  CB  LEU    10      38.690  52.300  98.160  1.00  0.00           C
ATOM    142  HB1 LEU    10      38.510  51.400  98.740  1.00  0.00           H
ATOM    143  HB2 LEU    10      39.620  52.030  97.670  1.00  0.00           H
ATOM    144  CG  LEU    10      37.650  52.590  97.070  1.00  0.00           C
ATOM    145  HG  LEU    10      38.040  53.400  96.450  1.00  0.00           H
ATOM    146  CD1 LEU    10      37.470  51.270  96.220  1.00  0.00           C
ATOM    147 1HD1 LEU    10      36.600  51.340  95.570  1.00  0.00           H
ATOM    148 2HD1 LEU    10      38.330  51.300  95.540  1.00  0.00           H
ATOM    149 3HD1 LEU    10      37.600  50.400  96.860  1.00  0.00           H
ATOM    150  CD2 LEU    10      36.350  52.980  97.710  1.00  0.00           C
ATOM    151 1HD2 LEU    10      36.070  52.210  98.430  1.00  0.00           H
ATOM    152 2HD2 LEU    10      36.600  53.870  98.280  1.00  0.00           H
ATOM    153 3HD2 LEU    10      35.550  53.180  97.010  1.00  0.00           H
ATOM    154  C   LEU    10      40.050  53.070 100.110  1.00  0.00           C
ATOM    155  O   LEU    10      39.720  52.530 101.150  1.00  0.00           O
ATOM    156  N   LEU    11      41.300  53.390  99.890  1.00  0.00           N
ATOM    157  H   LEU    11      41.400  53.970  99.070  1.00  0.00           H
ATOM    158  CA  LEU    11      42.400  53.110 100.790  1.00  0.00           C
ATOM    159  HA  LEU    11      42.030  53.170 101.810  1.00  0.00           H
ATOM    160  CB  LEU    11      43.040  51.690 100.580  1.00  0.00           C
ATOM    161  HB1 LEU    11      43.880  51.560 101.260  1.00  0.00           H
ATOM    162  HB2 LEU    11      43.450  51.740  99.570  1.00  0.00           H
ATOM    163  CG  LEU    11      42.110  50.480 100.710  1.00  0.00           C
ATOM    164  HG  LEU    11      41.210  50.660 100.120  1.00  0.00           H
ATOM    165  CD1 LEU    11      42.850  49.200 100.290  1.00  0.00           C
ATOM    166 1HD1 LEU    11      42.060  48.450 100.300  1.00  0.00           H
ATOM    167 2HD1 LEU    11      42.960  49.400  99.230  1.00  0.00           H
ATOM    168 3HD1 LEU    11      43.740  48.960 100.860  1.00  0.00           H
ATOM    169  CD2 LEU    11      41.720  50.270 102.130  1.00  0.00           C
ATOM    170 1HD2 LEU    11      42.530  49.880 102.740  1.00  0.00           H
ATOM    171 2HD2 LEU    11      41.410  51.230 102.560  1.00  0.00           H
ATOM    172 3HD2 LEU    11      40.880  49.570 102.130  1.00  0.00           H
ATOM    173  C   LEU    11      43.500  54.220 100.610  1.00  0.00           C
ATOM    174  O   LEU    11      44.700  53.980 100.670  1.00  0.00           O
ATOM    175  N   TYR    12      42.990  55.460 100.590  1.00  0.00           N
ATOM    176  H   TYR    12      41.980  55.500 100.540  1.00  0.00           H
ATOM    177  CA  TYR    12      43.730  56.680 100.610  1.00  0.00           C
ATOM    178  HA  TYR    12      44.770  56.530 100.910  1.00  0.00           H
ATOM    179  CB  TYR    12      43.740  57.220  99.190  1.00  0.00           C
ATOM    180  HB1 TYR    12      42.690  57.300  98.890  1.00  0.00           H
ATOM    181  HB2 TYR    12      44.090  56.470  98.490  1.00  0.00           H
ATOM    182  CG  TYR    12      44.410  58.540  99.000  1.00  0.00           C
ATOM    183  CD1 TYR    12      43.630  59.670  98.870  1.00  0.00           C
ATOM    184  HD1 TYR    12      42.570  59.490  98.760  1.00  0.00           H
ATOM    185  CE1 TYR    12      44.240  60.960  98.860  1.00  0.00           C
ATOM    186  HE1 TYR    12      43.610  61.840  98.830  1.00  0.00           H
ATOM    187  CZ  TYR    12      45.590  61.120  99.110  1.00  0.00           C
ATOM    188  OH  TYR    12      46.190  62.330  99.160  1.00  0.00           O
ATOM    189  HH  TYR    12      45.620  63.070  98.950  1.00  0.00           H
ATOM    190  CE2 TYR    12      46.360  59.990  99.300  1.00  0.00           C
ATOM    191  HE2 TYR    12      47.410  60.210  99.450  1.00  0.00           H
ATOM    192  CD2 TYR    12      45.830  58.690  99.110  1.00  0.00           C
ATOM    193  HD2 TYR    12      46.500  57.840  99.060  1.00  0.00           H
ATOM    194  C   TYR    12      43.180  57.690 101.640  1.00  0.00           C
ATOM    195  O   TYR    12      44.030  58.290 102.330  1.00  0.00           O
ATOM    196  N   LEU    13      41.930  58.020 101.670  1.00  0.00           N
ATOM    197  H   LEU    13      41.250  57.600 101.050  1.00  0.00           H
ATOM    198  CA  LEU    13      41.390  58.810 102.830  1.00  0.00           C
ATOM    199  HA  LEU    13      42.170  59.400 103.320  1.00  0.00           H
ATOM    200  CB  LEU    13      40.370  59.800 102.190  1.00  0.00           C
ATOM    201  HB1 LEU    13      40.180  60.530 102.980  1.00  0.00           H
ATOM    202  HB2 LEU    13      39.430  59.290 101.970  1.00  0.00           H
ATOM    203  CG  LEU    13      40.800  60.810 101.060  1.00  0.00           C
ATOM    204  HG  LEU    13      41.170  60.230 100.210  1.00  0.00           H
ATOM    205  CD1 LEU    13      39.620  61.630 100.650  1.00  0.00           C
ATOM    206 1HD1 LEU    13      38.900  61.030 100.090  1.00  0.00           H
ATOM    207 2HD1 LEU    13      39.150  62.020 101.560  1.00  0.00           H
ATOM    208 3HD1 LEU    13      40.030  62.420 100.030  1.00  0.00           H
ATOM    209  CD2 LEU    13      42.020  61.560 101.440  1.00  0.00           C
ATOM    210 1HD2 LEU    13      41.870  62.120 102.370  1.00  0.00           H
ATOM    211 2HD2 LEU    13      42.770  60.800 101.630  1.00  0.00           H
ATOM    212 3HD2 LEU    13      42.310  62.300 100.690  1.00  0.00           H
ATOM    213  C   LEU    13      40.830  57.910 103.920  1.00  0.00           C
ATOM    214  O   LEU    13      40.210  56.890 103.690  1.00  0.00           O
ATOM    215  N   LEU    14      40.880  58.380 105.160  1.00  0.00           N
ATOM    216  H   LEU    14      41.240  59.320 105.310  1.00  0.00           H
ATOM    217  CA  LEU    14      40.490  57.780 106.440  1.00  0.00           C
ATOM    218  HA  LEU    14      40.980  56.820 106.600  1.00  0.00           H
ATOM    219  CB  LEU    14      40.830  58.670 107.660  1.00  0.00           C
ATOM    220  HB1 LEU    14      40.430  58.310 108.600  1.00  0.00           H
ATOM    221  HB2 LEU    14      40.320  59.590 107.370  1.00  0.00           H
ATOM    222  CG  LEU    14      42.460  58.920 107.800  1.00  0.00           C
ATOM    223  HG  LEU    14      42.910  59.150 106.830  1.00  0.00           H
ATOM    224  CD1 LEU    14      42.940  60.090 108.720  1.00  0.00           C
ATOM    225 1HD1 LEU    14      42.340  60.940 108.400  1.00  0.00           H
ATOM    226 2HD1 LEU    14      42.710  59.910 109.770  1.00  0.00           H
ATOM    227 3HD1 LEU    14      43.970  60.400 108.560  1.00  0.00           H
ATOM    228  CD2 LEU    14      43.150  57.720 108.330  1.00  0.00           C
ATOM    229 1HD2 LEU    14      42.750  56.830 107.850  1.00  0.00           H
ATOM    230 2HD2 LEU    14      44.230  57.790 108.280  1.00  0.00           H
ATOM    231 3HD2 LEU    14      42.870  57.650 109.380  1.00  0.00           H
ATOM    232  C   LEU    14      38.950  57.490 106.500  1.00  0.00           C
ATOM    233  O   LEU    14      38.210  58.340 106.120  1.00  0.00           O
ATOM    234  N   THR    15      38.510  56.330 106.940  1.00  0.00           N
ATOM    235  H   THR    15      39.270  55.780 107.310  1.00  0.00           H
ATOM    236  CA  THR    15      37.070  56.020 107.110  1.00  0.00           C
ATOM    237  HA  THR    15      36.480  56.220 106.220  1.00  0.00           H
ATOM    238  CB  THR    15      36.770  54.500 107.380  1.00  0.00           C
ATOM    239  HB  THR    15      35.810  54.450 107.900  1.00  0.00           H
ATOM    240  CG2 THR    15      36.790  53.640 106.110  1.00  0.00           C
ATOM    241 1HG2 THR    15      36.140  54.150 105.400  1.00  0.00           H
ATOM    242 2HG2 THR    15      37.740  53.570 105.590  1.00  0.00           H
ATOM    243 3HG2 THR    15      36.410  52.640 106.340  1.00  0.00           H
ATOM    244  OG1 THR    15      37.750  53.960 108.240  1.00  0.00           O
ATOM    245  HG1 THR    15      37.720  53.000 108.270  1.00  0.00           H
ATOM    246  C   THR    15      36.600  56.830 108.320  1.00  0.00           C
ATOM    247  O   THR    15      37.410  57.270 109.180  1.00  0.00           O
ATOM    248  N   THR    16      35.290  57.070 108.490  1.00  0.00           N
ATOM    249  H   THR    16      34.600  56.610 107.920  1.00  0.00           H
ATOM    250  CA  THR    16      34.740  57.880 109.610  1.00  0.00           C
ATOM    251  HA  THR    16      35.090  58.920 109.570  1.00  0.00           H
ATOM    252  CB  THR    16      33.200  57.860 109.600  1.00  0.00           C
ATOM    253  HB  THR    16      32.830  58.090 110.600  1.00  0.00           H
ATOM    254  CG2 THR    16      32.540  58.780 108.580  1.00  0.00           C
ATOM    255 1HG2 THR    16      32.690  59.750 109.050  1.00  0.00           H
ATOM    256 2HG2 THR    16      33.010  58.700 107.600  1.00  0.00           H
ATOM    257 3HG2 THR    16      31.460  58.660 108.560  1.00  0.00           H
ATOM    258  OG1 THR    16      32.710  56.490 109.340  1.00  0.00           O
ATOM    259  HG1 THR    16      31.830  56.540 108.950  1.00  0.00           H
ATOM    260  C   THR    16      35.320  57.350 111.000  1.00  0.00           C
ATOM    261  O   THR    16      35.570  58.100 111.910  1.00  0.00           O
ATOM    262  N   VAL    17      35.440  56.010 111.050  1.00  0.00           N
ATOM    263  H   VAL    17      35.120  55.340 110.360  1.00  0.00           H
ATOM    264  CA  VAL    17      35.960  55.380 112.310  1.00  0.00           C
ATOM    265  HA  VAL    17      35.510  55.830 113.200  1.00  0.00           H
ATOM    266  CB  VAL    17      35.550  53.860 112.350  1.00  0.00           C
ATOM    267  HB  VAL    17      35.860  53.420 113.290  1.00  0.00           H
ATOM    268  CG1 VAL    17      34.030  53.650 112.440  1.00  0.00           C
ATOM    269 1HG1 VAL    17      33.790  52.640 112.770  1.00  0.00           H
ATOM    270 2HG1 VAL    17      33.530  54.260 113.200  1.00  0.00           H
ATOM    271 3HG1 VAL    17      33.610  53.780 111.440  1.00  0.00           H
ATOM    272  CG2 VAL    17      36.110  53.050 111.200  1.00  0.00           C
ATOM    273 1HG2 VAL    17      35.670  53.380 110.260  1.00  0.00           H
ATOM    274 2HG2 VAL    17      37.170  53.210 111.010  1.00  0.00           H
ATOM    275 3HG2 VAL    17      35.830  51.990 111.260  1.00  0.00           H
ATOM    276  C   VAL    17      37.450  55.520 112.660  1.00  0.00           C
ATOM    277  O   VAL    17      37.870  55.330 113.860  1.00  0.00           O
ATOM    278  N   LEU    18      38.210  55.770 111.640  1.00  0.00           N
ATOM    279  H   LEU    18      37.760  55.840 110.740  1.00  0.00           H
ATOM    280  CA  LEU    18      39.630  56.100 111.630  1.00  0.00           C
ATOM    281  HA  LEU    18      40.140  55.650 112.480  1.00  0.00           H
ATOM    282  CB  LEU    18      40.330  55.480 110.350  1.00  0.00           C
ATOM    283  HB1 LEU    18      41.160  56.130 110.050  1.00  0.00           H
ATOM    284  HB2 LEU    18      39.550  55.450 109.590  1.00  0.00           H
ATOM    285  CG  LEU    18      40.910  54.080 110.500  1.00  0.00           C
ATOM    286  HG  LEU    18      40.120  53.410 110.850  1.00  0.00           H
ATOM    287  CD1 LEU    18      41.360  53.410 109.240  1.00  0.00           C
ATOM    288 1HD1 LEU    18      40.490  53.120 108.650  1.00  0.00           H
ATOM    289 2HD1 LEU    18      41.850  54.120 108.580  1.00  0.00           H
ATOM    290 3HD1 LEU    18      41.970  52.540 109.490  1.00  0.00           H
ATOM    291  CD2 LEU    18      42.160  54.090 111.450  1.00  0.00           C
ATOM    292 1HD2 LEU    18      41.960  54.720 112.310  1.00  0.00           H
ATOM    293 2HD2 LEU    18      42.390  53.100 111.830  1.00  0.00           H
ATOM    294 3HD2 LEU    18      42.960  54.600 110.900  1.00  0.00           H
ATOM    295  C   LEU    18      39.930  57.630 111.750  1.00  0.00           C
ATOM    296  O   LEU    18      41.080  57.940 112.050  1.00  0.00           O
ATOM    297  N   SER    19      38.920  58.510 111.480  1.00  0.00           N
ATOM    298  H   SER    19      37.980  58.180 111.320  1.00  0.00           H
ATOM    299  CA  SER    19      39.070  60.010 111.600  1.00  0.00           C
ATOM    300  HA  SER    19      40.020  60.370 111.210  1.00  0.00           H
ATOM    301  CB  SER    19      38.170  60.740 110.700  1.00  0.00           C
ATOM    302  HB1 SER    19      38.440  61.800 110.650  1.00  0.00           H
ATOM    303  HB2 SER    19      37.090  60.760 110.850  1.00  0.00           H
ATOM    304  OG  SER    19      38.260  60.190 109.290  1.00  0.00           O
ATOM    305  HG  SER    19      38.090  59.250 109.290  1.00  0.00           H
ATOM    306  C   SER    19      38.900  60.480 113.010  1.00  0.00           C
ATOM    307  O   SER    19      37.800  60.790 113.470  1.00  0.00           O
ATOM    308  N   LEU    20      39.950  60.490 113.780  1.00  0.00           N
ATOM    309  H   LEU    20      40.820  60.110 113.440  1.00  0.00           H
ATOM    310  CA  LEU    20      39.970  60.840 115.220  1.00  0.00           C
ATOM    311  HA  LEU    20      39.080  61.390 115.530  1.00  0.00           H
ATOM    312  CB  LEU    20      40.130  59.510 115.970  1.00  0.00           C
ATOM    313  HB1 LEU    20      40.090  59.710 117.040  1.00  0.00           H
ATOM    314  HB2 LEU    20      41.140  59.170 115.760  1.00  0.00           H
ATOM    315  CG  LEU    20      39.080  58.440 115.710  1.00  0.00           C
ATOM    316  HG  LEU    20      38.990  58.090 114.680  1.00  0.00           H
ATOM    317  CD1 LEU    20      39.530  57.300 116.620  1.00  0.00           C
ATOM    318 1HD1 LEU    20      39.130  57.440 117.630  1.00  0.00           H
ATOM    319 2HD1 LEU    20      39.150  56.380 116.170  1.00  0.00           H
ATOM    320 3HD1 LEU    20      40.610  57.220 116.710  1.00  0.00           H
ATOM    321  CD2 LEU    20      37.710  58.990 116.300  1.00  0.00           C
ATOM    322 1HD2 LEU    20      37.340  59.810 115.670  1.00  0.00           H
ATOM    323 2HD2 LEU    20      37.020  58.150 116.170  1.00  0.00           H
ATOM    324 3HD2 LEU    20      37.810  59.280 117.340  1.00  0.00           H
ATOM    325  C   LEU    20      41.040  61.860 115.490  1.00  0.00           C
ATOM    326  O   LEU    20      41.160  62.360 116.630  1.00  0.00           O
ATOM    327  N   ALA    21      41.850  62.230 114.480  1.00  0.00           N
ATOM    328  H   ALA    21      41.620  61.940 113.540  1.00  0.00           H
ATOM    329  CA  ALA    21      43.010  63.120 114.710  1.00  0.00           C
ATOM    330  HA  ALA    21      43.610  62.780 115.550  1.00  0.00           H
ATOM    331  CB  ALA    21      43.850  63.110 113.440  1.00  0.00           C
ATOM    332  HB1 ALA    21      44.050  62.060 113.180  1.00  0.00           H
ATOM    333  HB2 ALA    21      43.310  63.620 112.640  1.00  0.00           H
ATOM    334  HB3 ALA    21      44.770  63.680 113.510  1.00  0.00           H
ATOM    335  C   ALA    21      42.660  64.610 114.910  1.00  0.00           C
ATOM    336  O   ALA    21      43.520  65.280 115.450  1.00  0.00           O
ATOM    337  N   ALA    22      41.560  65.060 114.350  1.00  0.00           N
ATOM    338  H   ALA    22      40.870  64.380 114.080  1.00  0.00           H
ATOM    339  CA  ALA    22      41.080  66.450 114.450  1.00  0.00           C
ATOM    340  HA  ALA    22      41.940  67.100 114.320  1.00  0.00           H
ATOM    341  CB  ALA    22      40.050  66.650 113.340  1.00  0.00           C
ATOM    342  HB1 ALA    22      39.860  67.700 113.090  1.00  0.00           H
ATOM    343  HB2 ALA    22      40.450  66.180 112.440  1.00  0.00           H
ATOM    344  HB3 ALA    22      39.110  66.230 113.680  1.00  0.00           H
ATOM    345  C   ALA    22      40.460  66.900 115.820  1.00  0.00           C
ATOM    346  O   ALA    22      39.800  67.940 115.860  1.00  0.00           O
ATOM    347  N   ALA    23      40.540  66.040 116.830  1.00  0.00           N
ATOM    348  H   ALA    23      41.150  65.240 116.730  1.00  0.00           H
ATOM    349  CA  ALA    23      39.760  66.130 118.040  1.00  0.00           C
ATOM    350  HA  ALA    23      39.350  67.130 118.150  1.00  0.00           H
ATOM    351  CB  ALA    23      38.590  65.060 117.850  1.00  0.00           C
ATOM    352  HB1 ALA    23      38.110  65.060 118.830  1.00  0.00           H
ATOM    353  HB2 ALA    23      37.810  65.370 117.160  1.00  0.00           H
ATOM    354  HB3 ALA    23      39.010  64.070 117.640  1.00  0.00           H
ATOM    355  C   ALA    23      40.540  65.910 119.360  1.00  0.00           C
ATOM    356  O   ALA    23      41.710  65.560 119.280  1.00  0.00           O
ATOM    357  N   THR    24      39.980  66.080 120.600  1.00  0.00           N
ATOM    358  H   THR    24      39.040  66.430 120.640  1.00  0.00           H
ATOM    359  CA  THR    24      40.630  65.810 121.900  1.00  0.00           C
ATOM    360  HA  THR    24      41.700  65.700 121.740  1.00  0.00           H
ATOM    361  CB  THR    24      40.490  67.040 122.760  1.00  0.00           C
ATOM    362  HB  THR    24      40.990  66.750 123.690  1.00  0.00           H
ATOM    363  CG2 THR    24      41.100  68.350 122.320  1.00  0.00           C
ATOM    364 1HG2 THR    24      42.140  68.250 122.010  1.00  0.00           H
ATOM    365 2HG2 THR    24      40.680  68.420 121.320  1.00  0.00           H
ATOM    366 3HG2 THR    24      40.950  69.200 122.980  1.00  0.00           H
ATOM    367  OG1 THR    24      39.110  67.330 122.940  1.00  0.00           O
ATOM    368  HG1 THR    24      38.890  67.920 122.210  1.00  0.00           H
ATOM    369  C   THR    24      40.020  64.570 122.600  1.00  0.00           C
ATOM    370  O   THR    24      40.480  64.190 123.660  1.00  0.00           O
ATOM    371  N   ILE    25      39.050  63.910 121.950  1.00  0.00           N
ATOM    372  H   ILE    25      38.690  64.390 121.130  1.00  0.00           H
ATOM    373  CA  ILE    25      38.290  62.740 122.410  1.00  0.00           C
ATOM    374  HA  ILE    25      37.840  62.930 123.390  1.00  0.00           H
ATOM    375  CB  ILE    25      37.170  62.320 121.410  1.00  0.00           C
ATOM    376  HB  ILE    25      36.790  61.370 121.800  1.00  0.00           H
ATOM    377  CG2 ILE    25      36.140  63.490 121.440  1.00  0.00           C
ATOM    378 1HG2 ILE    25      35.210  63.190 120.970  1.00  0.00           H
ATOM    379 2HG2 ILE    25      35.960  63.810 122.460  1.00  0.00           H
ATOM    380 3HG2 ILE    25      36.500  64.370 120.900  1.00  0.00           H
ATOM    381  CG1 ILE    25      37.630  62.030 119.970  1.00  0.00           C
ATOM    382 1HG1 ILE    25      38.370  61.240 120.050  1.00  0.00           H
ATOM    383 2HG1 ILE    25      38.160  62.900 119.600  1.00  0.00           H
ATOM    384  CD  ILE    25      36.480  61.470 119.080  1.00  0.00           C
ATOM    385  HD1 ILE    25      36.950  61.190 118.140  1.00  0.00           H
ATOM    386  HD2 ILE    25      36.000  60.600 119.520  1.00  0.00           H
ATOM    387  HD3 ILE    25      35.760  62.260 118.840  1.00  0.00           H
ATOM    388  C   ILE    25      39.180  61.560 122.840  1.00  0.00           C
ATOM    389  O   ILE    25      38.850  60.990 123.860  1.00  0.00           O
ATOM    390  N   VAL    26      40.260  61.250 122.120  1.00  0.00           N
ATOM    391  H   VAL    26      40.500  61.790 121.310  1.00  0.00           H
ATOM    392  CA  VAL    26      41.020  59.960 122.370  1.00  0.00           C
ATOM    393  HA  VAL    26      40.300  59.240 122.760  1.00  0.00           H
ATOM    394  CB  VAL    26      41.580  59.270 121.110  1.00  0.00           C
ATOM    395  HB  VAL    26      42.510  59.650 120.690  1.00  0.00           H
ATOM    396  CG1 VAL    26      42.130  57.940 121.560  1.00  0.00           C
ATOM    397 1HG1 VAL    26      41.410  57.370 122.140  1.00  0.00           H
ATOM    398 2HG1 VAL    26      42.340  57.330 120.690  1.00  0.00           H
ATOM    399 3HG1 VAL    26      43.040  57.990 122.150  1.00  0.00           H
ATOM    400  CG2 VAL    26      40.570  59.130 119.950  1.00  0.00           C
ATOM    401 1HG2 VAL    26      39.570  59.130 120.400  1.00  0.00           H
ATOM    402 2HG2 VAL    26      40.620  59.950 119.240  1.00  0.00           H
ATOM    403 3HG2 VAL    26      40.640  58.140 119.510  1.00  0.00           H
ATOM    404  C   VAL    26      42.160  60.190 123.450  1.00  0.00           C
ATOM    405  O   VAL    26      42.910  61.120 123.380  1.00  0.00           O
ATOM    406  N   PRO    27      42.240  59.220 124.440  1.00  0.00           N
ATOM    407  CD  PRO    27      41.200  58.250 124.850  1.00  0.00           C
ATOM    408  HD1 PRO    27      41.340  57.390 124.190  1.00  0.00           H
ATOM    409  HD2 PRO    27      40.200  58.660 124.770  1.00  0.00           H
ATOM    410  CG  PRO    27      41.490  57.730 126.260  1.00  0.00           C
ATOM    411  HG1 PRO    27      41.130  56.710 126.350  1.00  0.00           H
ATOM    412  HG2 PRO    27      40.890  58.270 126.990  1.00  0.00           H
ATOM    413  CB  PRO    27      43.050  58.010 126.320  1.00  0.00           C
ATOM    414  HB1 PRO    27      43.480  57.110 125.870  1.00  0.00           H
ATOM    415  HB2 PRO    27      43.470  58.150 127.310  1.00  0.00           H
ATOM    416  CA  PRO    27      43.310  59.200 125.370  1.00  0.00           C
ATOM    417  HA  PRO    27      43.160  60.110 125.960  1.00  0.00           H
ATOM    418  C   PRO    27      44.750  59.230 124.800  1.00  0.00           C
ATOM    419  O   PRO    27      44.980  58.710 123.710  1.00  0.00           O
ATOM    420  N   PRO    28      45.720  59.870 125.460  1.00  0.00           N
ATOM    421  CD  PRO    28      45.670  60.350 126.810  1.00  0.00           C
ATOM    422  HD1 PRO    28      45.360  59.560 127.490  1.00  0.00           H
ATOM    423  HD2 PRO    28      45.060  61.260 126.870  1.00  0.00           H
ATOM    424  CG  PRO    28      47.050  60.830 127.240  1.00  0.00           C
ATOM    425  HG1 PRO    28      47.540  59.980 127.700  1.00  0.00           H
ATOM    426  HG2 PRO    28      47.080  61.630 127.980  1.00  0.00           H
ATOM    427  CB  PRO    28      47.640  61.220 125.920  1.00  0.00           C
ATOM    428  HB1 PRO    28      48.720  61.220 125.850  1.00  0.00           H
ATOM    429  HB2 PRO    28      47.210  62.200 125.690  1.00  0.00           H
ATOM    430  CA  PRO    28      47.110  60.160 124.930  1.00  0.00           C
ATOM    431  HA  PRO    28      47.110  60.520 123.910  1.00  0.00           H
ATOM    432  C   PRO    28      48.060  58.970 124.930  1.00  0.00           C
ATOM    433  O   PRO    28      47.970  58.080 125.750  1.00  0.00           O
ATOM    434  N   THR    29      48.970  59.000 124.040  1.00  0.00           N
ATOM    435  H   THR    29      48.990  59.830 123.470  1.00  0.00           H
ATOM    436  CA  THR    29      50.030  57.930 123.820  1.00  0.00           C
ATOM    437  HA  THR    29      49.990  57.310 124.720  1.00  0.00           H
ATOM    438  CB  THR    29      49.660  57.020 122.570  1.00  0.00           C
ATOM    439  HB  THR    29      49.950  57.540 121.660  1.00  0.00           H
ATOM    440  CG2 THR    29      50.330  55.650 122.530  1.00  0.00           C
ATOM    441 1HG2 THR    29      51.350  55.860 122.230  1.00  0.00           H
ATOM    442 2HG2 THR    29      50.360  55.130 123.490  1.00  0.00           H
ATOM    443 3HG2 THR    29      49.850  55.110 121.720  1.00  0.00           H
ATOM    444  OG1 THR    29      48.340  56.660 122.530  1.00  0.00           O
ATOM    445  HG1 THR    29      48.180  56.170 123.340  1.00  0.00           H
ATOM    446  C   THR    29      51.430  58.480 123.720  1.00  0.00           C
ATOM    447  O   THR    29      51.560  59.690 123.470  1.00  0.00           O
ATOM    448  N   VAL    30      52.470  57.660 124.000  1.00  0.00           N
ATOM    449  H   VAL    30      52.290  56.700 124.230  1.00  0.00           H
ATOM    450  CA  VAL    30      53.920  57.980 123.700  1.00  0.00           C
ATOM    451  HA  VAL    30      54.320  58.880 124.170  1.00  0.00           H
ATOM    452  CB  VAL    30      54.790  56.800 124.040  1.00  0.00           C
ATOM    453  HB  VAL    30      55.820  57.010 123.790  1.00  0.00           H
ATOM    454  CG1 VAL    30      54.850  56.680 125.600  1.00  0.00           C
ATOM    455 1HG1 VAL    30      55.060  57.720 125.830  1.00  0.00           H
ATOM    456 2HG1 VAL    30      53.890  56.340 125.980  1.00  0.00           H
ATOM    457 3HG1 VAL    30      55.720  56.050 125.800  1.00  0.00           H
ATOM    458  CG2 VAL    30      54.460  55.400 123.500  1.00  0.00           C
ATOM    459 1HG2 VAL    30      54.460  55.510 122.420  1.00  0.00           H
ATOM    460 2HG2 VAL    30      55.320  54.740 123.620  1.00  0.00           H
ATOM    461 3HG2 VAL    30      53.500  55.060 123.920  1.00  0.00           H
ATOM    462  C   VAL    30      54.030  58.270 122.160  1.00  0.00           C
ATOM    463  O   VAL    30      53.130  57.810 121.450  1.00  0.00           O
ATOM    464  N   ASP    31      54.980  58.990 121.510  1.00  0.00           N
ATOM    465  H   ASP    31      55.790  59.410 121.940  1.00  0.00           H
ATOM    466  CA  ASP    31      55.170  58.870 120.010  1.00  0.00           C
ATOM    467  HA  ASP    31      54.170  58.820 119.570  1.00  0.00           H
ATOM    468  CB  ASP    31      55.940  60.020 119.290  1.00  0.00           C
ATOM    469  HB1 ASP    31      56.020  59.860 118.220  1.00  0.00           H
ATOM    470  HB2 ASP    31      56.950  60.170 119.660  1.00  0.00           H
ATOM    471  CG  ASP    31      55.360  61.400 119.560  1.00  0.00           C
ATOM    472  OD1 ASP    31      54.110  61.440 119.870  1.00  0.00           O
ATOM    473  OD2 ASP    31      56.040  62.450 119.380  1.00  0.00           O
ATOM    474  C   ASP    31      55.860  57.600 119.720  1.00  0.00           C
ATOM    475  O   ASP    31      56.850  57.260 120.410  1.00  0.00           O
ATOM    476  N   ASN    32      55.500  57.050 118.580  1.00  0.00           N
ATOM    477  H   ASN    32      54.820  57.440 117.940  1.00  0.00           H
ATOM    478  CA  ASN    32      56.100  55.850 117.970  1.00  0.00           C
ATOM    479  HA  ASN    32      55.910  55.060 118.690  1.00  0.00           H
ATOM    480  CB  ASN    32      55.340  55.420 116.700  1.00  0.00           C
ATOM    481  HB1 ASN    32      55.730  56.030 115.890  1.00  0.00           H
ATOM    482  HB2 ASN    32      54.260  55.550 116.820  1.00  0.00           H
ATOM    483  CG  ASN    32      55.600  54.010 116.320  1.00  0.00           C
ATOM    484  OD1 ASN    32      55.110  53.010 116.890  1.00  0.00           O
ATOM    485  ND2 ASN    32      56.490  53.830 115.400  1.00  0.00           N
ATOM    486 1HD2 ASN    32      56.810  54.640 114.890  1.00  0.00           H
ATOM    487 2HD2 ASN    32      56.780  52.920 115.050  1.00  0.00           H
ATOM    488  C   ASN    32      57.540  56.030 117.680  1.00  0.00           C
ATOM    489  O   ASN    32      58.030  56.950 117.020  1.00  0.00           O
ATOM    490  N   HIS    33      58.290  55.140 118.250  1.00  0.00           N
ATOM    491  H   HIS    33      57.770  54.430 118.740  1.00  0.00           H
ATOM    492  CA  HIS    33      59.810  55.030 118.040  1.00  0.00           C
ATOM    493  HA  HIS    33      60.080  55.710 117.230  1.00  0.00           H
ATOM    494  CB  HIS    33      60.570  55.570 119.250  1.00  0.00           C
ATOM    495  HB1 HIS    33      60.230  55.090 120.170  1.00  0.00           H
ATOM    496  HB2 HIS    33      60.350  56.640 119.310  1.00  0.00           H
ATOM    497  CG  HIS    33      62.100  55.410 119.130  1.00  0.00           C
ATOM    498  ND1 HIS    33      62.900  56.080 118.150  1.00  0.00           N
ATOM    499  CE1 HIS    33      64.200  55.750 118.490  1.00  0.00           C
ATOM    500  HE1 HIS    33      65.080  56.070 117.950  1.00  0.00           H
ATOM    501  NE2 HIS    33      64.210  55.000 119.600  1.00  0.00           N
ATOM    502  HE2 HIS    33      65.000  54.640 120.120  1.00  0.00           H
ATOM    503  CD2 HIS    33      62.940  54.650 119.930  1.00  0.00           C
ATOM    504  HD2 HIS    33      62.670  53.960 120.710  1.00  0.00           H
ATOM    505  C   HIS    33      60.270  53.630 117.490  1.00  0.00           C
ATOM    506  O   HIS    33      59.540  52.640 117.580  1.00  0.00           O
ATOM    507  N   THR    34      61.420  53.670 116.770  1.00  0.00           N
ATOM    508  H   THR    34      61.900  54.560 116.790  1.00  0.00           H
ATOM    509  CA  THR    34      61.940  52.450 116.100  1.00  0.00           C
ATOM    510  HA  THR    34      61.370  51.640 116.560  1.00  0.00           H
ATOM    511  CB  THR    34      61.570  52.390 114.630  1.00  0.00           C
ATOM    512  HB  THR    34      61.720  51.390 114.240  1.00  0.00           H
ATOM    513  CG2 THR    34      60.130  52.780 114.310  1.00  0.00           C
ATOM    514 1HG2 THR    34      59.800  52.390 113.350  1.00  0.00           H
ATOM    515 2HG2 THR    34      59.510  52.310 115.070  1.00  0.00           H
ATOM    516 3HG2 THR    34      60.020  53.860 114.250  1.00  0.00           H
ATOM    517  OG1 THR    34      62.410  53.260 113.850  1.00  0.00           O
ATOM    518  HG1 THR    34      62.170  54.170 113.990  1.00  0.00           H
ATOM    519  C   THR    34      63.430  52.220 116.490  1.00  0.00           C
ATOM    520  O   THR    34      64.330  53.090 116.330  1.00  0.00           O
ATOM    521  N   VAL    35      63.740  50.980 116.900  1.00  0.00           N
ATOM    522  H   VAL    35      63.000  50.300 117.000  1.00  0.00           H
ATOM    523  CA  VAL    35      65.060  50.420 117.220  1.00  0.00           C
ATOM    524  HA  VAL    35      65.750  50.970 116.580  1.00  0.00           H
ATOM    525  CB  VAL    35      65.490  50.530 118.700  1.00  0.00           C
ATOM    526  HB  VAL    35      66.580  50.430 118.750  1.00  0.00           H
ATOM    527  CG1 VAL    35      65.220  51.830 119.460  1.00  0.00           C
ATOM    528 1HG1 VAL    35      65.860  51.820 120.340  1.00  0.00           H
ATOM    529 2HG1 VAL    35      65.570  52.640 118.820  1.00  0.00           H
ATOM    530 3HG1 VAL    35      64.180  51.960 119.780  1.00  0.00           H
ATOM    531  CG2 VAL    35      64.900  49.480 119.620  1.00  0.00           C
ATOM    532 1HG2 VAL    35      65.130  49.710 120.650  1.00  0.00           H
ATOM    533 2HG2 VAL    35      63.810  49.380 119.510  1.00  0.00           H
ATOM    534 3HG2 VAL    35      65.350  48.520 119.350  1.00  0.00           H
ATOM    535  C   VAL    35      65.340  48.960 116.850  1.00  0.00           C
ATOM    536  O   VAL    35      64.450  48.170 116.640  1.00  0.00           O
ATOM    537  N   THR    36      66.600  48.590 116.770  1.00  0.00           N
ATOM    538  H   THR    36      67.290  49.330 116.850  1.00  0.00           H
ATOM    539  CA  THR    36      67.090  47.200 116.670  1.00  0.00           C
ATOM    540  HA  THR    36      66.250  46.510 116.640  1.00  0.00           H
ATOM    541  CB  THR    36      68.060  47.080 115.470  1.00  0.00           C
ATOM    542  HB  THR    36      69.050  47.480 115.700  1.00  0.00           H
ATOM    543  CG2 THR    36      68.030  45.610 115.040  1.00  0.00           C
ATOM    544 1HG2 THR    36      68.870  45.530 114.340  1.00  0.00           H
ATOM    545 2HG2 THR    36      68.260  44.890 115.820  1.00  0.00           H
ATOM    546 3HG2 THR    36      67.080  45.380 114.550  1.00  0.00           H
ATOM    547  OG1 THR    36      67.540  47.810 114.430  1.00  0.00           O
ATOM    548  HG1 THR    36      66.640  47.540 114.250  1.00  0.00           H
ATOM    549  C   THR    36      67.850  46.710 117.910  1.00  0.00           C
ATOM    550  O   THR    36      68.540  47.510 118.580  1.00  0.00           O
ATOM    551  N   ILE    37      67.720  45.470 118.300  1.00  0.00           N
ATOM    552  H   ILE    37      66.980  44.930 117.860  1.00  0.00           H
ATOM    553  CA  ILE    37      68.240  44.890 119.500  1.00  0.00           C
ATOM    554  HA  ILE    37      68.810  45.650 120.040  1.00  0.00           H
ATOM    555  CB  ILE    37      67.170  44.350 120.420  1.00  0.00           C
ATOM    556  HB  ILE    37      66.740  43.510 119.870  1.00  0.00           H
ATOM    557  CG2 ILE    37      67.890  43.750 121.650  1.00  0.00           C
ATOM    558 1HG2 ILE    37      67.290  43.390 122.490  1.00  0.00           H
ATOM    559 2HG2 ILE    37      68.480  42.910 121.290  1.00  0.00           H
ATOM    560 3HG2 ILE    37      68.460  44.520 122.180  1.00  0.00           H
ATOM    561  CG1 ILE    37      66.000  45.290 120.730  1.00  0.00           C
ATOM    562 1HG1 ILE    37      65.320  44.680 121.320  1.00  0.00           H
ATOM    563 2HG1 ILE    37      65.490  45.720 119.870  1.00  0.00           H
ATOM    564  CD  ILE    37      66.330  46.450 121.650  1.00  0.00           C
ATOM    565  HD1 ILE    37      66.750  46.240 122.630  1.00  0.00           H
ATOM    566  HD2 ILE    37      67.090  47.050 121.150  1.00  0.00           H
ATOM    567  HD3 ILE    37      65.430  47.050 121.760  1.00  0.00           H
ATOM    568  C   ILE    37      69.330  43.810 119.140  1.00  0.00           C
ATOM    569  O   ILE    37      69.030  42.950 118.380  1.00  0.00           O
ATOM    570  N   ILE    38      70.570  43.880 119.740  1.00  0.00           N
ATOM    571  H   ILE    38      70.710  44.630 120.410  1.00  0.00           H
ATOM    572  CA  ILE    38      71.730  43.010 119.410  1.00  0.00           C
ATOM    573  HA  ILE    38      71.560  42.760 118.360  1.00  0.00           H
ATOM    574  CB  ILE    38      73.110  43.700 119.420  1.00  0.00           C
ATOM    575  HB  ILE    38      73.830  42.940 119.100  1.00  0.00           H
ATOM    576  CG2 ILE    38      73.150  44.840 118.390  1.00  0.00           C
ATOM    577 1HG2 ILE    38      73.030  44.540 117.350  1.00  0.00           H
ATOM    578 2HG2 ILE    38      72.350  45.560 118.550  1.00  0.00           H
ATOM    579 3HG2 ILE    38      74.140  45.300 118.480  1.00  0.00           H
ATOM    580  CG1 ILE    38      73.490  44.090 120.900  1.00  0.00           C
ATOM    581 1HG1 ILE    38      72.550  44.060 121.450  1.00  0.00           H
ATOM    582 2HG1 ILE    38      73.780  45.130 121.050  1.00  0.00           H
ATOM    583  CD  ILE    38      74.410  43.130 121.590  1.00  0.00           C
ATOM    584  HD1 ILE    38      74.420  42.120 121.170  1.00  0.00           H
ATOM    585  HD2 ILE    38      75.380  43.570 121.350  1.00  0.00           H
ATOM    586  HD3 ILE    38      74.210  43.100 122.660  1.00  0.00           H
ATOM    587  C   ILE    38      71.620  41.760 120.310  1.00  0.00           C
ATOM    588  O   ILE    38      71.020  41.800 121.340  1.00  0.00           O
ATOM    589  N   ASP    39      72.190  40.630 119.850  1.00  0.00           N
ATOM    590  H   ASP    39      72.820  40.730 119.070  1.00  0.00           H
ATOM    591  CA  ASP    39      72.050  39.250 120.350  1.00  0.00           C
ATOM    592  HA  ASP    39      71.270  39.360 121.100  1.00  0.00           H
ATOM    593  CB  ASP    39      71.840  38.270 119.160  1.00  0.00           C
ATOM    594  HB1 ASP    39      72.580  38.430 118.380  1.00  0.00           H
ATOM    595  HB2 ASP    39      70.860  38.570 118.780  1.00  0.00           H
ATOM    596  CG  ASP    39      71.680  36.790 119.410  1.00  0.00           C
ATOM    597  OD1 ASP    39      71.660  36.370 120.570  1.00  0.00           O
ATOM    598  OD2 ASP    39      71.900  36.130 118.350  1.00  0.00           O
ATOM    599  C   ASP    39      73.390  38.920 121.040  1.00  0.00           C
ATOM    600  O   ASP    39      74.480  39.320 120.580  1.00  0.00           O
ATOM    601  N   SER    40      73.350  38.240 122.160  1.00  0.00           N
ATOM    602  H   SER    40      72.380  38.060 122.360  1.00  0.00           H
ATOM    603  CA  SER    40      74.510  37.730 122.940  1.00  0.00           C
ATOM    604  HA  SER    40      75.220  38.560 122.920  1.00  0.00           H
ATOM    605  CB  SER    40      74.140  37.370 124.380  1.00  0.00           C
ATOM    606  HB1 SER    40      73.650  38.210 124.880  1.00  0.00           H
ATOM    607  HB2 SER    40      75.030  37.010 124.890  1.00  0.00           H
ATOM    608  OG  SER    40      73.180  36.320 124.390  1.00  0.00           O
ATOM    609  HG  SER    40      73.490  35.800 125.140  1.00  0.00           H
ATOM    610  C   SER    40      75.210  36.550 122.240  1.00  0.00           C
ATOM    611  O   SER    40      76.430  36.350 122.460  1.00  0.00           O
ATOM    612  N   ASN    41      74.510  35.820 121.330  1.00  0.00           N
ATOM    613  H   ASN    41      73.570  36.150 121.170  1.00  0.00           H
ATOM    614  CA  ASN    41      75.070  34.670 120.570  1.00  0.00           C
ATOM    615  HA  ASN    41      76.140  34.540 120.740  1.00  0.00           H
ATOM    616  CB  ASN    41      74.340  33.440 121.030  1.00  0.00           C
ATOM    617  HB1 ASN    41      74.780  32.610 120.490  1.00  0.00           H
ATOM    618  HB2 ASN    41      73.320  33.750 120.790  1.00  0.00           H
ATOM    619  CG  ASN    41      74.670  33.120 122.490  1.00  0.00           C
ATOM    620  OD1 ASN    41      73.810  33.010 123.380  1.00  0.00           O
ATOM    621  ND2 ASN    41      75.870  32.870 122.830  1.00  0.00           N
ATOM    622 1HD2 ASN    41      76.600  32.860 122.130  1.00  0.00           H
ATOM    623 2HD2 ASN    41      76.090  32.900 123.810  1.00  0.00           H
ATOM    624  C   ASN    41      74.940  34.960 119.000  1.00  0.00           C
ATOM    625  O   ASN    41      74.610  34.080 118.230  1.00  0.00           O
ATOM    626  N   GLY    42      75.070  36.220 118.530  1.00  0.00           N
ATOM    627  H   GLY    42      75.380  36.910 119.200  1.00  0.00           H
ATOM    628  CA  GLY    42      74.940  36.510 117.150  1.00  0.00           C
ATOM    629  HA1 GLY    42      74.060  36.040 116.720  1.00  0.00           H
ATOM    630  HA2 GLY    42      75.810  36.020 116.710  1.00  0.00           H
ATOM    631  C   GLY    42      75.100  38.000 116.880  1.00  0.00           C
ATOM    632  O   GLY    42      75.930  38.690 117.470  1.00  0.00           O
ATOM    633  N   THR    43      74.310  38.520 115.930  1.00  0.00           N
ATOM    634  H   THR    43      73.710  37.880 115.450  1.00  0.00           H
ATOM    635  CA  THR    43      74.230  39.920 115.470  1.00  0.00           C
ATOM    636  HA  THR    43      75.060  40.520 115.850  1.00  0.00           H
ATOM    637  CB  THR    43      74.180  40.100 113.900  1.00  0.00           C
ATOM    638  HB  THR    43      73.810  41.120 113.780  1.00  0.00           H
ATOM    639  CG2 THR    43      75.440  40.140 113.150  1.00  0.00           C
ATOM    640 1HG2 THR    43      76.020  39.250 113.410  1.00  0.00           H
ATOM    641 2HG2 THR    43      75.280  40.230 112.080  1.00  0.00           H
ATOM    642 3HG2 THR    43      76.000  41.020 113.460  1.00  0.00           H
ATOM    643  OG1 THR    43      73.330  39.250 113.230  1.00  0.00           O
ATOM    644  HG1 THR    43      73.110  39.670 112.400  1.00  0.00           H
ATOM    645  C   THR    43      72.950  40.520 116.120  1.00  0.00           C
ATOM    646  O   THR    43      73.050  41.280 117.060  1.00  0.00           O
ATOM    647  N   VAL    44      71.760  40.220 115.620  1.00  0.00           N
ATOM    648  H   VAL    44      71.720  39.650 114.790  1.00  0.00           H
ATOM    649  CA  VAL    44      70.500  40.840 116.010  1.00  0.00           C
ATOM    650  HA  VAL    44      70.750  41.530 116.820  1.00  0.00           H
ATOM    651  CB  VAL    44      69.820  41.660 114.910  1.00  0.00           C
ATOM    652  HB  VAL    44      68.850  42.010 115.280  1.00  0.00           H
ATOM    653  CG1 VAL    44      70.620  42.930 114.530  1.00  0.00           C
ATOM    654 1HG1 VAL    44      71.690  42.730 114.480  1.00  0.00           H
ATOM    655 2HG1 VAL    44      70.300  43.220 113.530  1.00  0.00           H
ATOM    656 3HG1 VAL    44      70.420  43.710 115.270  1.00  0.00           H
ATOM    657  CG2 VAL    44      69.540  40.950 113.580  1.00  0.00           C
ATOM    658 1HG2 VAL    44      69.320  39.900 113.800  1.00  0.00           H
ATOM    659 2HG2 VAL    44      68.740  41.430 113.020  1.00  0.00           H
ATOM    660 3HG2 VAL    44      70.460  41.090 113.020  1.00  0.00           H
ATOM    661  C   VAL    44      69.500  39.860 116.580  1.00  0.00           C
ATOM    662  O   VAL    44      69.410  38.730 116.160  1.00  0.00           O
ATOM    663  N   LEU    45      68.760  40.370 117.580  1.00  0.00           N
ATOM    664  H   LEU    45      68.730  41.380 117.640  1.00  0.00           H
ATOM    665  CA  LEU    45      67.870  39.520 118.410  1.00  0.00           C
ATOM    666  HA  LEU    45      68.290  38.520 118.480  1.00  0.00           H
ATOM    667  CB  LEU    45      67.860  40.250 119.800  1.00  0.00           C
ATOM    668  HB1 LEU    45      67.270  41.170 119.780  1.00  0.00           H
ATOM    669  HB2 LEU    45      68.890  40.520 120.020  1.00  0.00           H
ATOM    670  CG  LEU    45      67.370  39.340 120.930  1.00  0.00           C
ATOM    671  HG  LEU    45      66.390  38.990 120.590  1.00  0.00           H
ATOM    672  CD1 LEU    45      68.240  38.050 121.180  1.00  0.00           C
ATOM    673 1HD1 LEU    45      69.240  38.340 121.480  1.00  0.00           H
ATOM    674 2HD1 LEU    45      67.790  37.370 121.900  1.00  0.00           H
ATOM    675 3HD1 LEU    45      68.300  37.520 120.230  1.00  0.00           H
ATOM    676  CD2 LEU    45      67.110  40.110 122.230  1.00  0.00           C
ATOM    677 1HD2 LEU    45      68.060  40.210 122.740  1.00  0.00           H
ATOM    678 2HD2 LEU    45      66.620  41.050 121.970  1.00  0.00           H
ATOM    679 3HD2 LEU    45      66.590  39.490 122.960  1.00  0.00           H
ATOM    680  C   LEU    45      66.410  39.500 117.900  1.00  0.00           C
ATOM    681  O   LEU    45      66.010  40.610 117.570  1.00  0.00           O
ATOM    682  N   PRO    46      65.710  38.410 117.870  1.00  0.00           N
ATOM    683  CD  PRO    46      65.970  37.110 118.500  1.00  0.00           C
ATOM    684  HD1 PRO    46      65.900  37.080 119.590  1.00  0.00           H
ATOM    685  HD2 PRO    46      66.950  36.870 118.080  1.00  0.00           H
ATOM    686  CG  PRO    46      64.890  36.130 118.020  1.00  0.00           C
ATOM    687  HG1 PRO    46      64.120  36.150 118.790  1.00  0.00           H
ATOM    688  HG2 PRO    46      65.330  35.160 117.790  1.00  0.00           H
ATOM    689  CB  PRO    46      64.350  36.800 116.750  1.00  0.00           C
ATOM    690  HB1 PRO    46      63.330  36.450 116.590  1.00  0.00           H
ATOM    691  HB2 PRO    46      64.980  36.630 115.880  1.00  0.00           H
ATOM    692  CA  PRO    46      64.450  38.320 117.140  1.00  0.00           C
ATOM    693  HA  PRO    46      64.480  38.940 116.240  1.00  0.00           H
ATOM    694  C   PRO    46      63.210  38.720 117.990  1.00  0.00           C
ATOM    695  O   PRO    46      63.260  38.860 119.240  1.00  0.00           O
ATOM    696  N   VAL    47      62.060  38.780 117.400  1.00  0.00           N
ATOM    697  H   VAL    47      62.080  38.760 116.390  1.00  0.00           H
ATOM    698  CA  VAL    47      60.720  38.470 118.100  1.00  0.00           C
ATOM    699  HA  VAL    47      60.930  38.180 119.140  1.00  0.00           H
ATOM    700  CB  VAL    47      59.720  39.650 117.960  1.00  0.00           C
ATOM    701  HB  VAL    47      58.810  39.290 118.440  1.00  0.00           H
ATOM    702  CG1 VAL    47      60.110  40.870 118.770  1.00  0.00           C
ATOM    703 1HG1 VAL    47      59.220  41.370 119.170  1.00  0.00           H
ATOM    704 2HG1 VAL    47      60.640  40.540 119.660  1.00  0.00           H
ATOM    705 3HG1 VAL    47      60.740  41.510 118.150  1.00  0.00           H
ATOM    706  CG2 VAL    47      59.410  40.080 116.550  1.00  0.00           C
ATOM    707 1HG2 VAL    47      58.590  40.800 116.550  1.00  0.00           H
ATOM    708 2HG2 VAL    47      60.340  40.240 116.010  1.00  0.00           H
ATOM    709 3HG2 VAL    47      58.930  39.270 115.980  1.00  0.00           H
ATOM    710  C   VAL    47      60.110  37.220 117.550  1.00  0.00           C
ATOM    711  O   VAL    47      60.160  36.900 116.380  1.00  0.00           O
ATOM    712  N   ILE    48      59.400  36.540 118.440  1.00  0.00           N
ATOM    713  H   ILE    48      59.360  36.870 119.400  1.00  0.00           H
ATOM    714  CA  ILE    48      58.530  35.390 118.080  1.00  0.00           C
ATOM    715  HA  ILE    48      59.030  34.910 117.230  1.00  0.00           H
ATOM    716  CB  ILE    48      58.550  34.220 119.130  1.00  0.00           C
ATOM    717  HB  ILE    48      58.260  34.700 120.060  1.00  0.00           H
ATOM    718  CG2 ILE    48      57.610  33.020 118.770  1.00  0.00           C
ATOM    719 1HG2 ILE    48      56.570  33.340 118.710  1.00  0.00           H
ATOM    720 2HG2 ILE    48      57.890  32.650 117.790  1.00  0.00           H
ATOM    721 3HG2 ILE    48      57.850  32.250 119.510  1.00  0.00           H
ATOM    722  CG1 ILE    48      60.030  33.760 119.310  1.00  0.00           C
ATOM    723 1HG1 ILE    48      60.600  34.610 119.680  1.00  0.00           H
ATOM    724 2HG1 ILE    48      60.470  33.490 118.350  1.00  0.00           H
ATOM    725  CD  ILE    48      60.290  32.590 120.290  1.00  0.00           C
ATOM    726  HD1 ILE    48      59.850  31.660 119.930  1.00  0.00           H
ATOM    727  HD2 ILE    48      61.370  32.450 120.290  1.00  0.00           H
ATOM    728  HD3 ILE    48      59.870  32.880 121.260  1.00  0.00           H
ATOM    729  C   ILE    48      57.150  35.750 117.560  1.00  0.00           C
ATOM    730  O   ILE    48      56.440  36.610 118.150  1.00  0.00           O
ATOM    731  N   ALA    49      56.710  35.120 116.490  1.00  0.00           N
ATOM    732  H   ALA    49      57.270  34.450 115.990  1.00  0.00           H
ATOM    733  CA  ALA    49      55.400  35.440 115.910  1.00  0.00           C
ATOM    734  HA  ALA    49      54.860  36.170 116.510  1.00  0.00           H
ATOM    735  CB  ALA    49      55.690  35.930 114.490  1.00  0.00           C
ATOM    736  HB1 ALA    49      54.780  36.010 113.890  1.00  0.00           H
ATOM    737  HB2 ALA    49      56.170  36.890 114.620  1.00  0.00           H
ATOM    738  HB3 ALA    49      56.340  35.190 114.020  1.00  0.00           H
ATOM    739  C   ALA    49      54.480  34.170 115.820  1.00  0.00           C
ATOM    740  O   ALA    49      54.850  33.080 115.300  1.00  0.00           O
ATOM    741  N   ALA    50      53.280  34.350 116.300  1.00  0.00           N
ATOM    742  H   ALA    50      53.140  35.240 116.760  1.00  0.00           H
ATOM    743  CA  ALA    50      52.210  33.350 116.250  1.00  0.00           C
ATOM    744  HA  ALA    50      52.350  32.580 115.490  1.00  0.00           H
ATOM    745  CB  ALA    50      52.140  32.630 117.540  1.00  0.00           C
ATOM    746  HB1 ALA    50      51.390  31.840 117.580  1.00  0.00           H
ATOM    747  HB2 ALA    50      53.100  32.140 117.700  1.00  0.00           H
ATOM    748  HB3 ALA    50      51.970  33.310 118.380  1.00  0.00           H
ATOM    749  C   ALA    50      50.840  33.970 116.050  1.00  0.00           C
ATOM    750  O   ALA    50      50.760  35.180 115.890  1.00  0.00           O
ATOM    751  N   ARG    51      49.870  33.070 115.720  1.00  0.00           N
ATOM    752  H   ARG    51      50.120  32.090 115.790  1.00  0.00           H
ATOM    753  CA  ARG    51      48.460  33.440 115.520  1.00  0.00           C
ATOM    754  HA  ARG    51      48.430  34.500 115.290  1.00  0.00           H
ATOM    755  CB  ARG    51      47.820  32.620 114.350  1.00  0.00           C
ATOM    756  HB1 ARG    51      46.810  32.330 114.630  1.00  0.00           H
ATOM    757  HB2 ARG    51      48.430  31.720 114.230  1.00  0.00           H
ATOM    758  CG  ARG    51      47.790  33.280 113.000  1.00  0.00           C
ATOM    759  HG1 ARG    51      47.140  34.150 113.010  1.00  0.00           H
ATOM    760  HG2 ARG    51      47.520  32.570 112.220  1.00  0.00           H
ATOM    761  CD  ARG    51      49.160  33.760 112.610  1.00  0.00           C
ATOM    762  HD1 ARG    51      49.840  32.920 112.460  1.00  0.00           H
ATOM    763  HD2 ARG    51      49.580  34.350 113.430  1.00  0.00           H
ATOM    764  NE  ARG    51      49.140  34.700 111.490  1.00  0.00           N
ATOM    765  HE  ARG    51      48.260  35.170 111.340  1.00  0.00           H
ATOM    766  CZ  ARG    51      50.110  35.090 110.720  1.00  0.00           C
ATOM    767  NH1 ARG    51      51.370  34.720 110.830  1.00  0.00           N
ATOM    768 1HH1 ARG    51      51.700  34.250 111.660  1.00  0.00           H
ATOM    769 2HH1 ARG    51      52.050  35.230 110.280  1.00  0.00           H
ATOM    770  NH2 ARG    51      49.870  35.980 109.740  1.00  0.00           N
ATOM    771 1HH2 ARG    51      48.990  36.430 109.550  1.00  0.00           H
ATOM    772 2HH2 ARG    51      50.680  36.160 109.160  1.00  0.00           H
ATOM    773  C   ARG    51      47.760  33.010 116.780  1.00  0.00           C
ATOM    774  O   ARG    51      48.060  31.950 117.310  1.00  0.00           O
ATOM    775  N   LEU    52      46.710  33.720 117.250  1.00  0.00           N
ATOM    776  H   LEU    52      46.520  34.600 116.800  1.00  0.00           H
ATOM    777  CA  LEU    52      46.050  33.440 118.510  1.00  0.00           C
ATOM    778  HA  LEU    52      46.150  32.410 118.840  1.00  0.00           H
ATOM    779  CB  LEU    52      46.790  34.260 119.580  1.00  0.00           C
ATOM    780  HB1 LEU    52      46.900  35.290 119.240  1.00  0.00           H
ATOM    781  HB2 LEU    52      47.770  33.790 119.700  1.00  0.00           H
ATOM    782  CG  LEU    52      46.120  34.310 120.990  1.00  0.00           C
ATOM    783  HG  LEU    52      45.260  34.960 120.860  1.00  0.00           H
ATOM    784  CD1 LEU    52      45.750  32.980 121.700  1.00  0.00           C
ATOM    785 1HD1 LEU    52      45.180  32.360 121.010  1.00  0.00           H
ATOM    786 2HD1 LEU    52      46.630  32.400 121.980  1.00  0.00           H
ATOM    787 3HD1 LEU    52      45.180  33.050 122.620  1.00  0.00           H
ATOM    788  CD2 LEU    52      47.030  35.200 121.830  1.00  0.00           C
ATOM    789 1HD2 LEU    52      47.190  36.160 121.340  1.00  0.00           H
ATOM    790 2HD2 LEU    52      46.570  35.550 122.750  1.00  0.00           H
ATOM    791 3HD2 LEU    52      47.950  34.690 122.090  1.00  0.00           H
ATOM    792  C   LEU    52      44.550  33.690 118.420  1.00  0.00           C
ATOM    793  O   LEU    52      44.140  34.880 118.470  1.00  0.00           O
ATOM    794  N   ASN    53      43.780  32.610 118.550  1.00  0.00           N
ATOM    795  H   ASN    53      44.210  31.690 118.580  1.00  0.00           H
ATOM    796  CA  ASN    53      42.340  32.780 118.770  1.00  0.00           C
ATOM    797  HA  ASN    53      42.120  33.600 118.090  1.00  0.00           H
ATOM    798  CB  ASN    53      41.590  31.580 118.360  1.00  0.00           C
ATOM    799  HB1 ASN    53      41.850  30.680 118.930  1.00  0.00           H
ATOM    800  HB2 ASN    53      41.820  31.300 117.330  1.00  0.00           H
ATOM    801  CG  ASN    53      40.060  31.770 118.380  1.00  0.00           C
ATOM    802  OD1 ASN    53      39.380  31.120 119.150  1.00  0.00           O
ATOM    803  ND2 ASN    53      39.510  32.710 117.680  1.00  0.00           N
ATOM    804 1HD2 ASN    53      40.080  33.310 117.090  1.00  0.00           H
ATOM    805 2HD2 ASN    53      38.510  32.760 117.820  1.00  0.00           H
ATOM    806  C   ASN    53      41.880  33.420 120.130  1.00  0.00           C
ATOM    807  O   ASN    53      42.300  32.890 121.150  1.00  0.00           O
ATOM    808  N   LEU    54      41.080  34.450 120.210  1.00  0.00           N
ATOM    809  H   LEU    54      40.800  34.870 119.340  1.00  0.00           H
ATOM    810  CA  LEU    54      40.580  35.040 121.550  1.00  0.00           C
ATOM    811  HA  LEU    54      41.440  34.910 122.210  1.00  0.00           H
ATOM    812  CB  LEU    54      40.310  36.600 121.430  1.00  0.00           C
ATOM    813  HB1 LEU    54      39.870  36.840 122.400  1.00  0.00           H
ATOM    814  HB2 LEU    54      39.500  36.760 120.720  1.00  0.00           H
ATOM    815  CG  LEU    54      41.440  37.640 121.120  1.00  0.00           C
ATOM    816  HG  LEU    54      41.620  37.760 120.050  1.00  0.00           H
ATOM    817  CD1 LEU    54      40.900  39.020 121.520  1.00  0.00           C
ATOM    818 1HD1 LEU    54      41.640  39.730 121.150  1.00  0.00           H
ATOM    819 2HD1 LEU    54      39.990  39.260 120.980  1.00  0.00           H
ATOM    820 3HD1 LEU    54      40.680  39.030 122.590  1.00  0.00           H
ATOM    821  CD2 LEU    54      42.790  37.340 121.800  1.00  0.00           C
ATOM    822 1HD2 LEU    54      43.130  36.390 121.390  1.00  0.00           H
ATOM    823 2HD2 LEU    54      43.520  38.150 121.810  1.00  0.00           H
ATOM    824 3HD2 LEU    54      42.680  37.050 122.850  1.00  0.00           H
ATOM    825  C   LEU    54      39.320  34.290 122.090  1.00  0.00           C
ATOM    826  O   LEU    54      39.150  34.230 123.290  1.00  0.00           O
ATOM    827  N   ASP    55      38.320  33.870 121.260  1.00  0.00           N
ATOM    828  H   ASP    55      38.300  34.060 120.270  1.00  0.00           H
ATOM    829  CA  ASP    55      37.060  33.300 121.780  1.00  0.00           C
ATOM    830  HA  ASP    55      36.730  33.880 122.650  1.00  0.00           H
ATOM    831  CB  ASP    55      35.800  33.440 120.870  1.00  0.00           C
ATOM    832  HB1 ASP    55      35.610  34.510 120.790  1.00  0.00           H
ATOM    833  HB2 ASP    55      34.970  32.860 121.280  1.00  0.00           H
ATOM    834  CG  ASP    55      36.140  32.910 119.470  1.00  0.00           C
ATOM    835  OD1 ASP    55      37.060  33.540 118.810  1.00  0.00           O
ATOM    836  OD2 ASP    55      35.490  31.990 118.910  1.00  0.00           O
ATOM    837  C   ASP    55      37.180  31.780 122.150  1.00  0.00           C
ATOM    838  O   ASP    55      36.230  31.090 122.460  1.00  0.00           O
ATOM    839  N   TYR    56      38.360  31.200 122.180  1.00  0.00           N
ATOM    840  H   TYR    56      39.170  31.770 121.950  1.00  0.00           H
ATOM    841  CA  TYR    56      38.530  29.910 122.810  1.00  0.00           C
ATOM    842  HA  TYR    56      37.650  29.280 122.640  1.00  0.00           H
ATOM    843  CB  TYR    56      39.850  29.280 122.340  1.00  0.00           C
ATOM    844  HB1 TYR    56      40.610  30.030 122.580  1.00  0.00           H
ATOM    845  HB2 TYR    56      39.920  29.210 121.250  1.00  0.00           H
ATOM    846  CG  TYR    56      40.260  28.030 122.950  1.00  0.00           C
ATOM    847  CD1 TYR    56      39.470  26.850 122.920  1.00  0.00           C
ATOM    848  HD1 TYR    56      38.590  26.790 122.310  1.00  0.00           H
ATOM    849  CE1 TYR    56      39.890  25.630 123.440  1.00  0.00           C
ATOM    850  HE1 TYR    56      39.270  24.770 123.260  1.00  0.00           H
ATOM    851  CZ  TYR    56      41.110  25.650 124.200  1.00  0.00           C
ATOM    852  OH  TYR    56      41.590  24.450 124.590  1.00  0.00           O
ATOM    853  HH  TYR    56      41.170  23.670 124.220  1.00  0.00           H
ATOM    854  CE2 TYR    56      41.910  26.830 124.360  1.00  0.00           C
ATOM    855  HE2 TYR    56      42.870  26.720 124.840  1.00  0.00           H
ATOM    856  CD2 TYR    56      41.460  28.030 123.740  1.00  0.00           C
ATOM    857  HD2 TYR    56      42.140  28.860 123.670  1.00  0.00           H
ATOM    858  C   TYR    56      38.490  30.080 124.390  1.00  0.00           C
ATOM    859  O   TYR    56      38.420  29.130 125.160  1.00  0.00           O
ATOM    860  N   PHE    57      38.630  31.330 124.890  1.00  0.00           N
ATOM    861  H   PHE    57      38.750  32.110 124.250  1.00  0.00           H
ATOM    862  CA  PHE    57      38.560  31.550 126.390  1.00  0.00           C
ATOM    863  HA  PHE    57      39.020  30.670 126.840  1.00  0.00           H
ATOM    864  CB  PHE    57      39.570  32.620 126.790  1.00  0.00           C
ATOM    865  HB1 PHE    57      39.340  32.850 127.830  1.00  0.00           H
ATOM    866  HB2 PHE    57      39.500  33.530 126.190  1.00  0.00           H
ATOM    867  CG  PHE    57      40.940  32.020 126.630  1.00  0.00           C
ATOM    868  CD1 PHE    57      41.550  31.250 127.640  1.00  0.00           C
ATOM    869  HD1 PHE    57      41.100  31.110 128.620  1.00  0.00           H
ATOM    870  CE1 PHE    57      42.820  30.620 127.410  1.00  0.00           C
ATOM    871  HE1 PHE    57      43.240  30.020 128.210  1.00  0.00           H
ATOM    872  CZ  PHE    57      43.340  30.650 126.120  1.00  0.00           C
ATOM    873  HZ  PHE    57      44.290  30.200 125.870  1.00  0.00           H
ATOM    874  CE2 PHE    57      42.730  31.450 125.120  1.00  0.00           C
ATOM    875  HE2 PHE    57      43.230  31.520 124.160  1.00  0.00           H
ATOM    876  CD2 PHE    57      41.560  32.170 125.430  1.00  0.00           C
ATOM    877  HD2 PHE    57      41.100  32.850 124.720  1.00  0.00           H
ATOM    878  C   PHE    57      37.130  31.720 126.900  1.00  0.00           C
ATOM    879  O   PHE    57      36.280  32.320 126.210  1.00  0.00           O
ATOM    880  N   GLU    58      36.890  31.180 128.060  1.00  0.00           N
ATOM    881  H   GLU    58      37.680  30.670 128.430  1.00  0.00           H
ATOM    882  CA  GLU    58      35.610  31.260 128.800  1.00  0.00           C
ATOM    883  HA  GLU    58      34.890  32.030 128.500  1.00  0.00           H
ATOM    884  CB  GLU    58      34.840  29.940 128.510  1.00  0.00           C
ATOM    885  HB1 GLU    58      35.540  29.220 128.930  1.00  0.00           H
ATOM    886  HB2 GLU    58      34.850  29.690 127.450  1.00  0.00           H
ATOM    887  CG  GLU    58      33.430  29.720 129.110  1.00  0.00           C
ATOM    888  HG1 GLU    58      33.550  29.840 130.190  1.00  0.00           H
ATOM    889  HG2 GLU    58      32.960  28.740 128.990  1.00  0.00           H
ATOM    890  CD  GLU    58      32.470  30.880 128.660  1.00  0.00           C
ATOM    891  OE1 GLU    58      31.840  30.690 127.610  1.00  0.00           O
ATOM    892  OE2 GLU    58      32.370  31.980 129.260  1.00  0.00           O
ATOM    893  C   GLU    58      35.830  31.630 130.340  1.00  0.00           C
ATOM    894  O   GLU    58      36.940  31.710 130.810  1.00  0.00           O
ATOM    895  N   GLU    59      34.680  31.910 130.990  1.00  0.00           N
ATOM    896  H   GLU    59      33.830  31.890 130.440  1.00  0.00           H
ATOM    897  CA  GLU    59      34.610  32.230 132.370  1.00  0.00           C
ATOM    898  HA  GLU    59      35.620  32.440 132.730  1.00  0.00           H
ATOM    899  CB  GLU    59      33.740  33.530 132.570  1.00  0.00           C
ATOM    900  HB1 GLU    59      32.690  33.320 132.400  1.00  0.00           H
ATOM    901  HB2 GLU    59      34.210  34.240 131.890  1.00  0.00           H
ATOM    902  CG  GLU    59      33.840  34.030 134.010  1.00  0.00           C
ATOM    903  HG1 GLU    59      34.880  34.300 134.220  1.00  0.00           H
ATOM    904  HG2 GLU    59      33.700  33.230 134.740  1.00  0.00           H
ATOM    905  CD  GLU    59      32.830  35.130 134.280  1.00  0.00           C
ATOM    906  OE1 GLU    59      33.220  36.150 134.860  1.00  0.00           O
ATOM    907  OE2 GLU    59      31.610  34.910 134.090  1.00  0.00           O
ATOM    908  C   GLU    59      34.030  31.040 133.150  1.00  0.00           C
ATOM    909  O   GLU    59      32.900  30.660 132.900  1.00  0.00           O
ATOM    910  N   GLN    60      34.730  30.450 134.090  1.00  0.00           N
ATOM    911  H   GLN    60      35.680  30.770 134.190  1.00  0.00           H
ATOM    912  CA  GLN    60      34.250  29.480 135.000  1.00  0.00           C
ATOM    913  HA  GLN    60      33.340  29.050 134.580  1.00  0.00           H
ATOM    914  CB  GLN    60      35.250  28.380 135.220  1.00  0.00           C
ATOM    915  HB1 GLN    60      36.160  28.750 135.680  1.00  0.00           H
ATOM    916  HB2 GLN    60      35.450  27.960 134.230  1.00  0.00           H
ATOM    917  CG  GLN    60      34.610  27.210 136.060  1.00  0.00           C
ATOM    918  HG1 GLN    60      33.770  26.880 135.450  1.00  0.00           H
ATOM    919  HG2 GLN    60      34.270  27.520 137.050  1.00  0.00           H
ATOM    920  CD  GLN    60      35.550  26.080 136.250  1.00  0.00           C
ATOM    921  OE1 GLN    60      36.770  26.200 136.380  1.00  0.00           O
ATOM    922  NE2 GLN    60      35.060  24.790 136.200  1.00  0.00           N
ATOM    923 1HE2 GLN    60      34.060  24.630 136.170  1.00  0.00           H
ATOM    924 2HE2 GLN    60      35.650  24.020 136.490  1.00  0.00           H
ATOM    925  C   GLN    60      33.790  30.220 136.310  1.00  0.00           C
ATOM    926  O   GLN    60      34.560  30.260 137.310  1.00  0.00           O
ATOM    927  N   ASN    61      32.660  30.990 136.180  1.00  0.00           N
ATOM    928  H   ASN    61      32.390  31.150 135.220  1.00  0.00           H
ATOM    929  CA  ASN    61      31.910  31.770 137.210  1.00  0.00           C
ATOM    930  HA  ASN    61      31.070  32.310 136.770  1.00  0.00           H
ATOM    931  CB  ASN    61      31.180  30.800 138.110  1.00  0.00           C
ATOM    932  HB1 ASN    61      31.910  30.300 138.730  1.00  0.00           H
ATOM    933  HB2 ASN    61      30.780  29.970 137.540  1.00  0.00           H
ATOM    934  CG  ASN    61      30.210  31.390 139.050  1.00  0.00           C
ATOM    935  OD1 ASN    61      30.460  31.880 140.150  1.00  0.00           O
ATOM    936  ND2 ASN    61      28.940  31.260 138.740  1.00  0.00           N
ATOM    937 1HD2 ASN    61      28.730  31.010 137.790  1.00  0.00           H
ATOM    938 2HD2 ASN    61      28.290  31.610 139.430  1.00  0.00           H
ATOM    939  C   ASN    61      32.660  32.800 138.090  1.00  0.00           C
ATOM    940  O   ASN    61      32.110  33.870 138.440  1.00  0.00           O
ATOM    941  N   THR    62      34.030  32.670 138.200  1.00  0.00           N
ATOM    942  H   THR    62      34.510  31.810 137.990  1.00  0.00           H
ATOM    943  CA  THR    62      34.910  33.820 138.570  1.00  0.00           C
ATOM    944  HA  THR    62      34.450  34.720 138.160  1.00  0.00           H
ATOM    945  CB  THR    62      35.140  33.890 140.070  1.00  0.00           C
ATOM    946  HB  THR    62      35.920  34.620 140.290  1.00  0.00           H
ATOM    947  CG2 THR    62      33.880  34.370 140.840  1.00  0.00           C
ATOM    948 1HG2 THR    62      33.110  33.600 140.780  1.00  0.00           H
ATOM    949 2HG2 THR    62      34.130  34.590 141.880  1.00  0.00           H
ATOM    950 3HG2 THR    62      33.570  35.330 140.440  1.00  0.00           H
ATOM    951  OG1 THR    62      35.530  32.700 140.670  1.00  0.00           O
ATOM    952  HG1 THR    62      35.520  32.780 141.630  1.00  0.00           H
ATOM    953  C   THR    62      36.260  33.630 137.840  1.00  0.00           C
ATOM    954  O   THR    62      36.810  34.620 137.390  1.00  0.00           O
ATOM    955  N   SER    63      36.860  32.480 137.820  1.00  0.00           N
ATOM    956  H   SER    63      36.340  31.670 138.140  1.00  0.00           H
ATOM    957  CA  SER    63      38.060  32.180 137.030  1.00  0.00           C
ATOM    958  HA  SER    63      38.820  32.910 137.280  1.00  0.00           H
ATOM    959  CB  SER    63      38.600  30.790 137.590  1.00  0.00           C
ATOM    960  HB1 SER    63      39.670  31.000 137.540  1.00  0.00           H
ATOM    961  HB2 SER    63      38.180  29.920 137.100  1.00  0.00           H
ATOM    962  OG  SER    63      38.420  30.630 139.030  1.00  0.00           O
ATOM    963  HG  SER    63      38.730  29.730 139.190  1.00  0.00           H
ATOM    964  C   SER    63      37.970  32.180 135.470  1.00  0.00           C
ATOM    965  O   SER    63      36.940  31.960 134.870  1.00  0.00           O
ATOM    966  N   ILE    64      39.050  32.350 134.710  1.00  0.00           N
ATOM    967  H   ILE    64      39.940  32.490 135.170  1.00  0.00           H
ATOM    968  CA  ILE    64      39.060  32.160 133.230  1.00  0.00           C
ATOM    969  HA  ILE    64      38.090  32.230 132.730  1.00  0.00           H
ATOM    970  CB  ILE    64      39.900  33.340 132.700  1.00  0.00           C
ATOM    971  HB  ILE    64      40.930  33.160 132.990  1.00  0.00           H
ATOM    972  CG2 ILE    64      39.890  33.370 131.200  1.00  0.00           C
ATOM    973 1HG2 ILE    64      38.910  33.170 130.790  1.00  0.00           H
ATOM    974 2HG2 ILE    64      40.260  34.340 130.870  1.00  0.00           H
ATOM    975 3HG2 ILE    64      40.470  32.590 130.720  1.00  0.00           H
ATOM    976  CG1 ILE    64      39.530  34.760 133.270  1.00  0.00           C
ATOM    977 1HG1 ILE    64      40.130  35.490 132.720  1.00  0.00           H
ATOM    978 2HG1 ILE    64      39.790  34.760 134.330  1.00  0.00           H
ATOM    979  CD  ILE    64      38.080  35.140 133.060  1.00  0.00           C
ATOM    980  HD1 ILE    64      37.440  34.430 133.590  1.00  0.00           H
ATOM    981  HD2 ILE    64      37.880  36.160 133.400  1.00  0.00           H
ATOM    982  HD3 ILE    64      37.660  35.160 132.060  1.00  0.00           H
ATOM    983  C   ILE    64      39.690  30.810 132.820  1.00  0.00           C
ATOM    984  O   ILE    64      40.780  30.480 133.290  1.00  0.00           O
ATOM    985  N   ILE    65      39.020  30.110 131.910  1.00  0.00           N
ATOM    986  H   ILE    65      38.190  30.470 131.460  1.00  0.00           H
ATOM    987  CA  ILE    65      39.470  28.770 131.490  1.00  0.00           C
ATOM    988  HA  ILE    65      40.390  28.600 132.050  1.00  0.00           H
ATOM    989  CB  ILE    65      38.470  27.660 131.970  1.00  0.00           C
ATOM    990  HB  ILE    65      38.760  26.730 131.480  1.00  0.00           H
ATOM    991  CG2 ILE    65      38.550  27.450 133.500  1.00  0.00           C
ATOM    992 1HG2 ILE    65      38.790  28.380 134.020  1.00  0.00           H
ATOM    993 2HG2 ILE    65      37.720  26.930 133.960  1.00  0.00           H
ATOM    994 3HG2 ILE    65      39.390  26.770 133.660  1.00  0.00           H
ATOM    995  CG1 ILE    65      37.030  28.000 131.570  1.00  0.00           C
ATOM    996 1HG1 ILE    65      36.950  28.140 130.490  1.00  0.00           H
ATOM    997 2HG1 ILE    65      36.700  28.910 132.060  1.00  0.00           H
ATOM    998  CD  ILE    65      35.980  26.860 131.770  1.00  0.00           C
ATOM    999  HD1 ILE    65      34.950  27.210 131.720  1.00  0.00           H
ATOM   1000  HD2 ILE    65      36.280  26.180 130.970  1.00  0.00           H
ATOM   1001  HD3 ILE    65      36.130  26.210 132.640  1.00  0.00           H
ATOM   1002  C   ILE    65      39.590  28.680 129.950  1.00  0.00           C
ATOM   1003  O   ILE    65      38.950  29.510 129.280  1.00  0.00           O
ATOM   1004  N   LYS    66      40.260  27.620 129.440  1.00  0.00           N
ATOM   1005  H   LYS    66      40.680  26.990 130.100  1.00  0.00           H
ATOM   1006  CA  LYS    66      40.320  27.290 128.020  1.00  0.00           C
ATOM   1007  HA  LYS    66      40.220  28.120 127.310  1.00  0.00           H
ATOM   1008  CB  LYS    66      41.620  26.530 127.820  1.00  0.00           C
ATOM   1009  HB1 LYS    66      41.590  26.100 126.820  1.00  0.00           H
ATOM   1010  HB2 LYS    66      41.620  25.770 128.600  1.00  0.00           H
ATOM   1011  CG  LYS    66      42.980  27.280 127.950  1.00  0.00           C
ATOM   1012  HG1 LYS    66      43.040  27.870 128.860  1.00  0.00           H
ATOM   1013  HG2 LYS    66      43.090  27.920 127.080  1.00  0.00           H
ATOM   1014  CD  LYS    66      44.170  26.350 127.840  1.00  0.00           C
ATOM   1015  HD1 LYS    66      44.120  25.740 126.940  1.00  0.00           H
ATOM   1016  HD2 LYS    66      44.230  25.720 128.730  1.00  0.00           H
ATOM   1017  CE  LYS    66      45.460  27.170 127.840  1.00  0.00           C
ATOM   1018  HE1 LYS    66      45.500  27.670 128.810  1.00  0.00           H
ATOM   1019  HE2 LYS    66      45.350  27.900 127.040  1.00  0.00           H
ATOM   1020  NZ  LYS    66      46.600  26.250 127.700  1.00  0.00           N
ATOM   1021  HZ1 LYS    66      46.600  25.540 128.420  1.00  0.00           H
ATOM   1022  HZ2 LYS    66      46.590  25.610 126.910  1.00  0.00           H
ATOM   1023  HZ3 LYS    66      47.480  26.740 127.730  1.00  0.00           H
ATOM   1024  C   LYS    66      39.040  26.440 127.780  1.00  0.00           C
ATOM   1025  O   LYS    66      38.800  25.540 128.580  1.00  0.00           O
ATOM   1026  N   ARG    67      38.150  26.660 126.750  1.00  0.00           N
ATOM   1027  H   ARG    67      38.300  27.370 126.050  1.00  0.00           H
ATOM   1028  CA  ARG    67      36.790  26.100 126.730  1.00  0.00           C
ATOM   1029  HA  ARG    67      36.350  26.150 127.720  1.00  0.00           H
ATOM   1030  CB  ARG    67      35.930  27.030 125.880  1.00  0.00           C
ATOM   1031  HB1 ARG    67      36.160  28.080 126.020  1.00  0.00           H
ATOM   1032  HB2 ARG    67      34.870  26.930 126.120  1.00  0.00           H
ATOM   1033  CG  ARG    67      36.000  26.800 124.290  1.00  0.00           C
ATOM   1034  HG1 ARG    67      36.160  25.730 124.160  1.00  0.00           H
ATOM   1035  HG2 ARG    67      36.910  27.180 123.830  1.00  0.00           H
ATOM   1036  CD  ARG    67      34.670  27.330 123.620  1.00  0.00           C
ATOM   1037  HD1 ARG    67      33.800  26.860 124.090  1.00  0.00           H
ATOM   1038  HD2 ARG    67      34.600  27.130 122.560  1.00  0.00           H
ATOM   1039  NE  ARG    67      34.560  28.820 123.700  1.00  0.00           N
ATOM   1040  HE  ARG    67      35.140  29.380 123.100  1.00  0.00           H
ATOM   1041  CZ  ARG    67      33.820  29.480 124.570  1.00  0.00           C
ATOM   1042  NH1 ARG    67      33.040  28.980 125.480  1.00  0.00           N
ATOM   1043 1HH1 ARG    67      32.910  27.980 125.560  1.00  0.00           H
ATOM   1044 2HH1 ARG    67      32.590  29.570 126.160  1.00  0.00           H
ATOM   1045  NH2 ARG    67      34.030  30.740 124.520  1.00  0.00           N
ATOM   1046 1HH2 ARG    67      34.720  31.150 123.900  1.00  0.00           H
ATOM   1047 2HH2 ARG    67      33.390  31.350 125.020  1.00  0.00           H
ATOM   1048  C   ARG    67      36.800  24.650 126.260  1.00  0.00           C
ATOM   1049  O   ARG    67      35.820  23.940 126.460  1.00  0.00           O
ATOM   1050  N   ASP    68      37.910  24.160 125.700  1.00  0.00           N
ATOM   1051  H   ASP    68      38.770  24.690 125.670  1.00  0.00           H
ATOM   1052  CA  ASP    68      37.900  22.780 125.220  1.00  0.00           C
ATOM   1053  HA  ASP    68      37.380  22.120 125.920  1.00  0.00           H
ATOM   1054  CB  ASP    68      37.210  22.720 123.800  1.00  0.00           C
ATOM   1055  HB1 ASP    68      37.580  23.430 123.060  1.00  0.00           H
ATOM   1056  HB2 ASP    68      36.170  22.970 124.030  1.00  0.00           H
ATOM   1057  CG  ASP    68      37.180  21.270 123.150  1.00  0.00           C
ATOM   1058  OD1 ASP    68      37.840  20.330 123.750  1.00  0.00           O
ATOM   1059  OD2 ASP    68      36.550  21.060 122.160  1.00  0.00           O
ATOM   1060  C   ASP    68      39.330  22.250 125.140  1.00  0.00           C
ATOM   1061  O   ASP    68      40.150  22.450 124.200  1.00  0.00           O
ATOM   1062  N   ALA    69      39.780  21.530 126.140  1.00  0.00           N
ATOM   1063  H   ALA    69      39.210  21.380 126.960  1.00  0.00           H
ATOM   1064  CA  ALA    69      41.130  20.970 126.300  1.00  0.00           C
ATOM   1065  HA  ALA    69      41.940  21.710 126.310  1.00  0.00           H
ATOM   1066  CB  ALA    69      41.130  20.260 127.680  1.00  0.00           C
ATOM   1067  HB1 ALA    69      42.140  19.900 127.880  1.00  0.00           H
ATOM   1068  HB2 ALA    69      40.770  20.920 128.470  1.00  0.00           H
ATOM   1069  HB3 ALA    69      40.420  19.430 127.720  1.00  0.00           H
ATOM   1070  C   ALA    69      41.530  19.900 125.310  1.00  0.00           C
ATOM   1071  O   ALA    69      42.670  19.300 125.390  1.00  0.00           O
ATOM   1072  N   THR    70      40.720  19.580 124.330  1.00  0.00           N
ATOM   1073  H   THR    70      39.750  19.820 124.490  1.00  0.00           H
ATOM   1074  CA  THR    70      41.100  18.700 123.230  1.00  0.00           C
ATOM   1075  HA  THR    70      41.970  18.120 123.540  1.00  0.00           H
ATOM   1076  CB  THR    70      39.930  17.820 122.730  1.00  0.00           C
ATOM   1077  HB  THR    70      40.320  17.050 122.060  1.00  0.00           H
ATOM   1078  CG2 THR    70      39.380  16.980 123.880  1.00  0.00           C
ATOM   1079 1HG2 THR    70      40.120  16.220 124.160  1.00  0.00           H
ATOM   1080 2HG2 THR    70      39.240  17.560 124.790  1.00  0.00           H
ATOM   1081 3HG2 THR    70      38.440  16.520 123.570  1.00  0.00           H
ATOM   1082  OG1 THR    70      38.970  18.620 122.140  1.00  0.00           O
ATOM   1083  HG1 THR    70      38.590  19.150 122.850  1.00  0.00           H
ATOM   1084  C   THR    70      41.640  19.440 122.040  1.00  0.00           C
ATOM   1085  O   THR    70      42.590  18.970 121.370  1.00  0.00           O
ATOM   1086  N   VAL    71      41.140  20.610 121.800  1.00  0.00           N
ATOM   1087  H   VAL    71      40.430  20.910 122.450  1.00  0.00           H
ATOM   1088  CA  VAL    71      41.740  21.520 120.730  1.00  0.00           C
ATOM   1089  HA  VAL    71      41.760  20.910 119.830  1.00  0.00           H
ATOM   1090  CB  VAL    71      40.720  22.740 120.500  1.00  0.00           C
ATOM   1091  HB  VAL    71      40.720  23.310 121.420  1.00  0.00           H
ATOM   1092  CG1 VAL    71      41.110  23.680 119.300  1.00  0.00           C
ATOM   1093 1HG1 VAL    71      42.160  23.990 119.290  1.00  0.00           H
ATOM   1094 2HG1 VAL    71      40.740  23.210 118.390  1.00  0.00           H
ATOM   1095 3HG1 VAL    71      40.540  24.590 119.510  1.00  0.00           H
ATOM   1096  CG2 VAL    71      39.260  22.260 120.200  1.00  0.00           C
ATOM   1097 1HG2 VAL    71      38.520  23.060 120.290  1.00  0.00           H
ATOM   1098 2HG2 VAL    71      39.170  21.860 119.190  1.00  0.00           H
ATOM   1099 3HG2 VAL    71      38.970  21.460 120.890  1.00  0.00           H
ATOM   1100  C   VAL    71      43.130  22.050 121.120  1.00  0.00           C
ATOM   1101  O   VAL    71      43.480  22.260 122.280  1.00  0.00           O
ATOM   1102  N   ASP    72      43.920  22.280 120.110  1.00  0.00           N
ATOM   1103  H   ASP    72      43.560  22.190 119.170  1.00  0.00           H
ATOM   1104  CA  ASP    72      45.240  22.940 120.040  1.00  0.00           C
ATOM   1105  HA  ASP    72      45.450  23.420 121.000  1.00  0.00           H
ATOM   1106  CB  ASP    72      46.270  21.840 119.770  1.00  0.00           C
ATOM   1107  HB1 ASP    72      46.140  21.010 120.460  1.00  0.00           H
ATOM   1108  HB2 ASP    72      47.250  22.260 120.000  1.00  0.00           H
ATOM   1109  CG  ASP    72      46.110  21.200 118.320  1.00  0.00           C
ATOM   1110  OD1 ASP    72      45.360  20.190 118.230  1.00  0.00           O
ATOM   1111  OD2 ASP    72      46.830  21.630 117.410  1.00  0.00           O
ATOM   1112  C   ASP    72      45.320  24.100 119.010  1.00  0.00           C
ATOM   1113  O   ASP    72      46.290  24.910 118.930  1.00  0.00           O
ATOM   1114  N   ASP    73      44.370  24.130 118.030  1.00  0.00           N
ATOM   1115  H   ASP    73      43.660  23.410 117.950  1.00  0.00           H
ATOM   1116  CA  ASP    73      44.420  25.030 116.870  1.00  0.00           C
ATOM   1117  HA  ASP    73      45.320  24.860 116.280  1.00  0.00           H
ATOM   1118  CB  ASP    73      43.160  24.750 116.030  1.00  0.00           C
ATOM   1119  HB1 ASP    73      43.240  25.350 115.120  1.00  0.00           H
ATOM   1120  HB2 ASP    73      42.340  25.000 116.700  1.00  0.00           H
ATOM   1121  CG  ASP    73      42.890  23.270 115.690  1.00  0.00           C
ATOM   1122  OD1 ASP    73      42.590  22.520 116.590  1.00  0.00           O
ATOM   1123  OD2 ASP    73      43.040  22.950 114.520  1.00  0.00           O
ATOM   1124  C   ASP    73      44.370  26.520 117.190  1.00  0.00           C
ATOM   1125  O   ASP    73      44.470  27.460 116.370  1.00  0.00           O
ATOM   1126  N   TRP    74      44.150  26.830 118.470  1.00  0.00           N
ATOM   1127  H   TRP    74      44.010  26.070 119.120  1.00  0.00           H
ATOM   1128  CA  TRP    74      43.970  28.110 119.150  1.00  0.00           C
ATOM   1129  HA  TRP    74      43.210  28.680 118.610  1.00  0.00           H
ATOM   1130  CB  TRP    74      43.460  27.880 120.620  1.00  0.00           C
ATOM   1131  HB1 TRP    74      42.530  27.310 120.560  1.00  0.00           H
ATOM   1132  HB2 TRP    74      43.280  28.870 121.030  1.00  0.00           H
ATOM   1133  CG  TRP    74      44.400  27.260 121.580  1.00  0.00           C
ATOM   1134  CD1 TRP    74      44.460  25.940 121.780  1.00  0.00           C
ATOM   1135  HD1 TRP    74      43.810  25.210 121.330  1.00  0.00           H
ATOM   1136  NE1 TRP    74      45.240  25.680 122.880  1.00  0.00           N
ATOM   1137  HE1 TRP    74      45.490  24.740 123.150  1.00  0.00           H
ATOM   1138  CE2 TRP    74      45.780  26.820 123.430  1.00  0.00           C
ATOM   1139  CZ2 TRP    74      46.770  27.030 124.380  1.00  0.00           C
ATOM   1140  HZ2 TRP    74      47.220  26.160 124.840  1.00  0.00           H
ATOM   1141  CH2 TRP    74      47.140  28.310 124.710  1.00  0.00           C
ATOM   1142  HH2 TRP    74      47.890  28.430 125.480  1.00  0.00           H
ATOM   1143  CZ3 TRP    74      46.620  29.420 123.960  1.00  0.00           C
ATOM   1144  HZ3 TRP    74      46.940  30.430 124.160  1.00  0.00           H
ATOM   1145  CE3 TRP    74      45.670  29.200 122.940  1.00  0.00           C
ATOM   1146  HE3 TRP    74      45.290  30.060 122.410  1.00  0.00           H
ATOM   1147  CD2 TRP    74      45.260  27.890 122.600  1.00  0.00           C
ATOM   1148  C   TRP    74      45.280  28.980 119.170  1.00  0.00           C
ATOM   1149  O   TRP    74      45.230  30.150 118.900  1.00  0.00           O
ATOM   1150  N   LEU    75      46.420  28.340 119.360  1.00  0.00           N
ATOM   1151  H   LEU    75      46.320  27.340 119.440  1.00  0.00           H
ATOM   1152  CA  LEU    75      47.730  28.860 119.260  1.00  0.00           C
ATOM   1153  HA  LEU    75      47.650  29.870 118.860  1.00  0.00           H
ATOM   1154  CB  LEU    75      48.390  28.980 120.650  1.00  0.00           C
ATOM   1155  HB1 LEU    75      48.440  27.980 121.090  1.00  0.00           H
ATOM   1156  HB2 LEU    75      47.760  29.600 121.280  1.00  0.00           H
ATOM   1157  CG  LEU    75      49.800  29.560 120.700  1.00  0.00           C
ATOM   1158  HG  LEU    75      50.410  29.010 119.980  1.00  0.00           H
ATOM   1159  CD1 LEU    75      49.800  31.050 120.300  1.00  0.00           C
ATOM   1160 1HD1 LEU    75      49.220  31.740 120.900  1.00  0.00           H
ATOM   1161 2HD1 LEU    75      50.820  31.420 120.180  1.00  0.00           H
ATOM   1162 3HD1 LEU    75      49.240  31.110 119.370  1.00  0.00           H
ATOM   1163  CD2 LEU    75      50.330  29.440 122.090  1.00  0.00           C
ATOM   1164 1HD2 LEU    75      49.510  29.510 122.810  1.00  0.00           H
ATOM   1165 2HD2 LEU    75      50.790  28.470 122.270  1.00  0.00           H
ATOM   1166 3HD2 LEU    75      51.030  30.270 122.230  1.00  0.00           H
ATOM   1167  C   LEU    75      48.540  28.120 118.160  1.00  0.00           C
ATOM   1168  O   LEU    75      48.560  26.870 118.280  1.00  0.00           O
ATOM   1169  N   THR    76      48.960  28.940 117.160  1.00  0.00           N
ATOM   1170  H   THR    76      49.040  29.950 117.190  1.00  0.00           H
ATOM   1171  CA  THR    76      49.300  28.380 115.860  1.00  0.00           C
ATOM   1172  HA  THR    76      49.670  27.360 115.960  1.00  0.00           H
ATOM   1173  CB  THR    76      47.980  28.460 114.910  1.00  0.00           C
ATOM   1174  HB  THR    76      48.330  28.630 113.890  1.00  0.00           H
ATOM   1175  CG2 THR    76      47.140  27.180 114.970  1.00  0.00           C
ATOM   1176 1HG2 THR    76      47.840  26.360 114.810  1.00  0.00           H
ATOM   1177 2HG2 THR    76      46.770  27.080 115.990  1.00  0.00           H
ATOM   1178 3HG2 THR    76      46.260  27.330 114.350  1.00  0.00           H
ATOM   1179  OG1 THR    76      47.060  29.520 115.150  1.00  0.00           O
ATOM   1180  HG1 THR    76      46.790  29.910 114.310  1.00  0.00           H
ATOM   1181  C   THR    76      50.380  29.220 115.210  1.00  0.00           C
ATOM   1182  O   THR    76      50.610  30.360 115.590  1.00  0.00           O
ATOM   1183  N   GLU    77      50.890  28.720 114.060  1.00  0.00           N
ATOM   1184  H   GLU    77      50.520  27.860 113.670  1.00  0.00           H
ATOM   1185  CA  GLU    77      51.810  29.380 113.120  1.00  0.00           C
ATOM   1186  HA  GLU    77      52.090  28.540 112.480  1.00  0.00           H
ATOM   1187  CB  GLU    77      50.990  30.420 112.270  1.00  0.00           C
ATOM   1188  HB1 GLU    77      51.690  30.890 111.580  1.00  0.00           H
ATOM   1189  HB2 GLU    77      50.540  31.050 113.040  1.00  0.00           H
ATOM   1190  CG  GLU    77      49.830  29.930 111.430  1.00  0.00           C
ATOM   1191  HG1 GLU    77      49.330  30.740 110.900  1.00  0.00           H
ATOM   1192  HG2 GLU    77      49.190  29.390 112.130  1.00  0.00           H
ATOM   1193  CD  GLU    77      50.380  28.950 110.430  1.00  0.00           C
ATOM   1194  OE1 GLU    77      50.330  27.730 110.740  1.00  0.00           O
ATOM   1195  OE2 GLU    77      50.820  29.330 109.310  1.00  0.00           O
ATOM   1196  C   GLU    77      53.120  29.910 113.780  1.00  0.00           C
ATOM   1197  O   GLU    77      53.520  31.020 113.410  1.00  0.00           O
ATOM   1198  N   VAL    78      53.760  29.250 114.740  1.00  0.00           N
ATOM   1199  H   VAL    78      53.370  28.420 115.150  1.00  0.00           H
ATOM   1200  CA  VAL    78      54.940  29.810 115.390  1.00  0.00           C
ATOM   1201  HA  VAL    78      54.820  30.860 115.660  1.00  0.00           H
ATOM   1202  CB  VAL    78      55.240  29.150 116.760  1.00  0.00           C
ATOM   1203  HB  VAL    78      55.560  28.120 116.570  1.00  0.00           H
ATOM   1204  CG1 VAL    78      56.370  29.940 117.480  1.00  0.00           C
ATOM   1205 1HG1 VAL    78      57.350  29.770 117.040  1.00  0.00           H
ATOM   1206 2HG1 VAL    78      56.000  30.960 117.620  1.00  0.00           H
ATOM   1207 3HG1 VAL    78      56.430  29.340 118.390  1.00  0.00           H
ATOM   1208  CG2 VAL    78      54.090  29.010 117.700  1.00  0.00           C
ATOM   1209 1HG2 VAL    78      54.380  28.560 118.650  1.00  0.00           H
ATOM   1210 2HG2 VAL    78      53.600  29.930 118.030  1.00  0.00           H
ATOM   1211 3HG2 VAL    78      53.400  28.260 117.320  1.00  0.00           H
ATOM   1212  C   VAL    78      56.130  29.810 114.440  1.00  0.00           C
ATOM   1213  O   VAL    78      56.640  28.750 114.140  1.00  0.00           O
ATOM   1214  N   VAL    79      56.620  30.980 114.240  1.00  0.00           N
ATOM   1215  H   VAL    79      56.080  31.780 114.530  1.00  0.00           H
ATOM   1216  CA  VAL    79      57.910  31.200 113.530  1.00  0.00           C
ATOM   1217  HA  VAL    79      58.480  30.270 113.450  1.00  0.00           H
ATOM   1218  CB  VAL    79      57.610  31.670 112.100  1.00  0.00           C
ATOM   1219  HB  VAL    79      58.600  31.810 111.660  1.00  0.00           H
ATOM   1220  CG1 VAL    79      56.930  30.580 111.180  1.00  0.00           C
ATOM   1221 1HG1 VAL    79      56.040  30.220 111.690  1.00  0.00           H
ATOM   1222 2HG1 VAL    79      56.690  30.810 110.140  1.00  0.00           H
ATOM   1223 3HG1 VAL    79      57.480  29.640 111.150  1.00  0.00           H
ATOM   1224  CG2 VAL    79      56.740  32.890 112.020  1.00  0.00           C
ATOM   1225 1HG2 VAL    79      55.730  32.710 112.410  1.00  0.00           H
ATOM   1226 2HG2 VAL    79      57.300  33.750 112.390  1.00  0.00           H
ATOM   1227 3HG2 VAL    79      56.580  33.080 110.950  1.00  0.00           H
ATOM   1228  C   VAL    79      58.730  32.260 114.280  1.00  0.00           C
ATOM   1229  O   VAL    79      58.240  32.910 115.240  1.00  0.00           O
ATOM   1230  N   VAL    80      59.980  32.410 113.950  1.00  0.00           N
ATOM   1231  H   VAL    80      60.390  31.780 113.260  1.00  0.00           H
ATOM   1232  CA  VAL    80      60.880  33.300 114.820  1.00  0.00           C
ATOM   1233  HA  VAL    80      60.320  33.850 115.580  1.00  0.00           H
ATOM   1234  CB  VAL    80      61.950  32.470 115.420  1.00  0.00           C
ATOM   1235  HB  VAL    80      62.510  31.900 114.680  1.00  0.00           H
ATOM   1236  CG1 VAL    80      63.030  33.330 116.160  1.00  0.00           C
ATOM   1237 1HG1 VAL    80      63.870  32.720 116.490  1.00  0.00           H
ATOM   1238 2HG1 VAL    80      63.450  34.030 115.440  1.00  0.00           H
ATOM   1239 3HG1 VAL    80      62.670  33.920 117.000  1.00  0.00           H
ATOM   1240  CG2 VAL    80      61.400  31.390 116.430  1.00  0.00           C
ATOM   1241 1HG2 VAL    80      60.590  31.740 117.070  1.00  0.00           H
ATOM   1242 2HG2 VAL    80      61.140  30.460 115.930  1.00  0.00           H
ATOM   1243 3HG2 VAL    80      62.240  31.240 117.110  1.00  0.00           H
ATOM   1244  C   VAL    80      61.480  34.400 113.880  1.00  0.00           C
ATOM   1245  O   VAL    80      62.160  34.060 112.900  1.00  0.00           O
ATOM   1246  N   LEU    81      61.200  35.720 114.000  1.00  0.00           N
ATOM   1247  H   LEU    81      60.790  36.070 114.850  1.00  0.00           H
ATOM   1248  CA  LEU    81      61.530  36.740 112.960  1.00  0.00           C
ATOM   1249  HA  LEU    81      61.800  36.330 111.990  1.00  0.00           H
ATOM   1250  CB  LEU    81      60.240  37.510 112.720  1.00  0.00           C
ATOM   1251  HB1 LEU    81      60.540  38.340 112.080  1.00  0.00           H
ATOM   1252  HB2 LEU    81      59.990  37.960 113.680  1.00  0.00           H
ATOM   1253  CG  LEU    81      59.000  36.750 112.150  1.00  0.00           C
ATOM   1254  HG  LEU    81      58.650  36.120 112.970  1.00  0.00           H
ATOM   1255  CD1 LEU    81      57.850  37.690 111.970  1.00  0.00           C
ATOM   1256 1HD1 LEU    81      56.950  37.160 111.660  1.00  0.00           H
ATOM   1257 2HD1 LEU    81      57.760  38.220 112.920  1.00  0.00           H
ATOM   1258 3HD1 LEU    81      58.180  38.340 111.160  1.00  0.00           H
ATOM   1259  CD2 LEU    81      59.250  36.010 110.820  1.00  0.00           C
ATOM   1260 1HD2 LEU    81      59.980  35.220 110.970  1.00  0.00           H
ATOM   1261 2HD2 LEU    81      58.400  35.390 110.540  1.00  0.00           H
ATOM   1262 3HD2 LEU    81      59.540  36.640 109.970  1.00  0.00           H
ATOM   1263  C   LEU    81      62.640  37.730 113.460  1.00  0.00           C
ATOM   1264  O   LEU    81      62.640  38.060 114.680  1.00  0.00           O
ATOM   1265  N   PRO    82      63.520  38.130 112.550  1.00  0.00           N
ATOM   1266  CD  PRO    82      63.850  37.610 111.190  1.00  0.00           C
ATOM   1267  HD1 PRO    82      62.950  37.310 110.630  1.00  0.00           H
ATOM   1268  HD2 PRO    82      64.430  36.690 111.210  1.00  0.00           H
ATOM   1269  CG  PRO    82      64.630  38.640 110.480  1.00  0.00           C
ATOM   1270  HG1 PRO    82      63.980  39.390 110.030  1.00  0.00           H
ATOM   1271  HG2 PRO    82      65.210  38.160 109.680  1.00  0.00           H
ATOM   1272  CB  PRO    82      65.460  39.220 111.550  1.00  0.00           C
ATOM   1273  HB1 PRO    82      65.840  40.190 111.210  1.00  0.00           H
ATOM   1274  HB2 PRO    82      66.380  38.640 111.660  1.00  0.00           H
ATOM   1275  CA  PRO    82      64.460  39.240 112.790  1.00  0.00           C
ATOM   1276  HA  PRO    82      64.990  39.240 113.740  1.00  0.00           H
ATOM   1277  C   PRO    82      63.610  40.550 112.720  1.00  0.00           C
ATOM   1278  O   PRO    82      62.450  40.610 112.260  1.00  0.00           O
ATOM   1279  N   LEU    83      64.250  41.580 113.200  1.00  0.00           N
ATOM   1280  H   LEU    83      65.220  41.500 113.440  1.00  0.00           H
ATOM   1281  CA  LEU    83      63.540  42.860 113.350  1.00  0.00           C
ATOM   1282  HA  LEU    83      62.540  42.610 113.690  1.00  0.00           H
ATOM   1283  CB  LEU    83      64.360  43.580 114.360  1.00  0.00           C
ATOM   1284  HB1 LEU    83      64.070  44.630 114.380  1.00  0.00           H
ATOM   1285  HB2 LEU    83      65.430  43.500 114.160  1.00  0.00           H
ATOM   1286  CG  LEU    83      64.190  42.940 115.820  1.00  0.00           C
ATOM   1287  HG  LEU    83      64.430  41.890 115.650  1.00  0.00           H
ATOM   1288  CD1 LEU    83      65.100  43.670 116.810  1.00  0.00           C
ATOM   1289 1HD1 LEU    83      64.920  43.270 117.810  1.00  0.00           H
ATOM   1290 2HD1 LEU    83      66.130  43.400 116.560  1.00  0.00           H
ATOM   1291 3HD1 LEU    83      64.920  44.750 116.840  1.00  0.00           H
ATOM   1292  CD2 LEU    83      62.730  42.930 116.270  1.00  0.00           C
ATOM   1293 1HD2 LEU    83      62.260  43.910 116.220  1.00  0.00           H
ATOM   1294 2HD2 LEU    83      62.140  42.300 115.600  1.00  0.00           H
ATOM   1295 3HD2 LEU    83      62.670  42.570 117.300  1.00  0.00           H
ATOM   1296  C   LEU    83      63.400  43.640 112.040  1.00  0.00           C
ATOM   1297  O   LEU    83      64.100  43.450 111.070  1.00  0.00           O
ATOM   1298  N   ALA    84      62.430  44.550 111.960  1.00  0.00           N
ATOM   1299  H   ALA    84      61.780  44.660 112.720  1.00  0.00           H
ATOM   1300  CA  ALA    84      62.250  45.430 110.790  1.00  0.00           C
ATOM   1301  HA  ALA    84      62.230  44.790 109.910  1.00  0.00           H
ATOM   1302  CB  ALA    84      60.820  46.060 110.900  1.00  0.00           C
ATOM   1303  HB1 ALA    84      60.100  45.430 111.410  1.00  0.00           H
ATOM   1304  HB2 ALA    84      60.930  47.050 111.330  1.00  0.00           H
ATOM   1305  HB3 ALA    84      60.380  46.190 109.910  1.00  0.00           H
ATOM   1306  C   ALA    84      63.340  46.540 110.550  1.00  0.00           C
ATOM   1307  O   ALA    84      63.820  47.110 111.510  1.00  0.00           O
ATOM   1308  N   ASP    85      63.820  46.770 109.310  1.00  0.00           N
ATOM   1309  H   ASP    85      63.620  46.060 108.610  1.00  0.00           H
ATOM   1310  CA  ASP    85      65.040  47.570 108.980  1.00  0.00           C
ATOM   1311  HA  ASP    85      65.450  47.130 108.070  1.00  0.00           H
ATOM   1312  CB  ASP    85      64.620  49.000 108.600  1.00  0.00           C
ATOM   1313  HB1 ASP    85      64.270  49.540 109.480  1.00  0.00           H
ATOM   1314  HB2 ASP    85      63.830  48.970 107.850  1.00  0.00           H
ATOM   1315  CG  ASP    85      65.820  49.710 107.910  1.00  0.00           C
ATOM   1316  OD1 ASP    85      66.520  49.040 107.090  1.00  0.00           O
ATOM   1317  OD2 ASP    85      66.130  50.840 108.310  1.00  0.00           O
ATOM   1318  C   ASP    85      66.210  47.450 109.900  1.00  0.00           C
ATOM   1319  O   ASP    85      66.920  48.390 110.240  1.00  0.00           O
ATOM   1320  N   ALA    86      66.580  46.210 110.300  1.00  0.00           N
ATOM   1321  H   ALA    86      65.890  45.490 110.140  1.00  0.00           H
ATOM   1322  CA  ALA    86      67.530  45.870 111.380  1.00  0.00           C
ATOM   1323  HA  ALA    86      67.280  46.340 112.330  1.00  0.00           H
ATOM   1324  CB  ALA    86      67.430  44.340 111.520  1.00  0.00           C
ATOM   1325  HB1 ALA    86      66.560  44.040 112.100  1.00  0.00           H
ATOM   1326  HB2 ALA    86      67.310  43.860 110.540  1.00  0.00           H
ATOM   1327  HB3 ALA    86      68.310  43.920 112.000  1.00  0.00           H
ATOM   1328  C   ALA    86      69.000  46.240 111.100  1.00  0.00           C
ATOM   1329  O   ALA    86      69.440  46.180 109.950  1.00  0.00           O
ATOM   1330  N   GLN    87      69.760  46.570 112.070  1.00  0.00           N
ATOM   1331  H   GLN    87      69.280  46.430 112.950  1.00  0.00           H
ATOM   1332  CA  GLN    87      70.940  47.260 112.190  1.00  0.00           C
ATOM   1333  HA  GLN    87      71.520  47.300 111.270  1.00  0.00           H
ATOM   1334  CB  GLN    87      70.760  48.690 112.690  1.00  0.00           C
ATOM   1335  HB1 GLN    87      71.730  49.160 112.550  1.00  0.00           H
ATOM   1336  HB2 GLN    87      70.430  48.660 113.730  1.00  0.00           H
ATOM   1337  CG  GLN    87      69.780  49.590 111.930  1.00  0.00           C
ATOM   1338  HG1 GLN    87      69.750  50.560 112.430  1.00  0.00           H
ATOM   1339  HG2 GLN    87      68.770  49.190 112.030  1.00  0.00           H
ATOM   1340  CD  GLN    87      70.160  49.830 110.430  1.00  0.00           C
ATOM   1341  OE1 GLN    87      71.350  50.130 110.130  1.00  0.00           O
ATOM   1342  NE2 GLN    87      69.210  49.830 109.510  1.00  0.00           N
ATOM   1343 1HE2 GLN    87      68.250  49.630 109.720  1.00  0.00           H
ATOM   1344 2HE2 GLN    87      69.480  49.910 108.540  1.00  0.00           H
ATOM   1345  C   GLN    87      71.890  46.420 113.160  1.00  0.00           C
ATOM   1346  O   GLN    87      71.460  46.140 114.280  1.00  0.00           O
ATOM   1347  N   GLN    88      73.190  46.220 112.820  1.00  0.00           N
ATOM   1348  H   GLN    88      73.520  46.710 112.000  1.00  0.00           H
ATOM   1349  CA  GLN    88      74.190  45.460 113.600  1.00  0.00           C
ATOM   1350  HA  GLN    88      73.590  44.740 114.160  1.00  0.00           H
ATOM   1351  CB  GLN    88      75.080  44.570 112.680  1.00  0.00           C
ATOM   1352  HB1 GLN    88      75.860  44.090 113.270  1.00  0.00           H
ATOM   1353  HB2 GLN    88      75.630  45.100 111.900  1.00  0.00           H
ATOM   1354  CG  GLN    88      74.310  43.440 112.000  1.00  0.00           C
ATOM   1355  HG1 GLN    88      73.520  43.210 112.710  1.00  0.00           H
ATOM   1356  HG2 GLN    88      74.940  42.560 111.820  1.00  0.00           H
ATOM   1357  CD  GLN    88      73.480  43.820 110.780  1.00  0.00           C
ATOM   1358  OE1 GLN    88      72.250  43.890 110.930  1.00  0.00           O
ATOM   1359  NE2 GLN    88      74.000  44.170 109.680  1.00  0.00           N
ATOM   1360 1HE2 GLN    88      75.000  44.250 109.570  1.00  0.00           H
ATOM   1361 2HE2 GLN    88      73.430  44.710 109.040  1.00  0.00           H
ATOM   1362  C   GLN    88      75.030  46.220 114.740  1.00  0.00           C
ATOM   1363  O   GLN    88      76.220  46.020 114.920  1.00  0.00           O
ATOM   1364  N   VAL    89      74.280  47.150 115.410  1.00  0.00           N
ATOM   1365  H   VAL    89      73.300  46.940 115.490  1.00  0.00           H
ATOM   1366  CA  VAL    89      74.800  48.300 116.320  1.00  0.00           C
ATOM   1367  HA  VAL    89      75.890  48.230 116.310  1.00  0.00           H
ATOM   1368  CB  VAL    89      74.360  49.650 115.770  1.00  0.00           C
ATOM   1369  HB  VAL    89      73.300  49.760 116.010  1.00  0.00           H
ATOM   1370  CG1 VAL    89      75.190  50.660 116.410  1.00  0.00           C
ATOM   1371 1HG1 VAL    89      74.990  51.690 116.120  1.00  0.00           H
ATOM   1372 2HG1 VAL    89      75.220  50.590 117.500  1.00  0.00           H
ATOM   1373 3HG1 VAL    89      76.250  50.470 116.200  1.00  0.00           H
ATOM   1374  CG2 VAL    89      74.470  49.830 114.250  1.00  0.00           C
ATOM   1375 1HG2 VAL    89      73.860  49.080 113.750  1.00  0.00           H
ATOM   1376 2HG2 VAL    89      74.040  50.800 113.990  1.00  0.00           H
ATOM   1377 3HG2 VAL    89      75.530  49.830 113.990  1.00  0.00           H
ATOM   1378  C   VAL    89      74.350  48.170 117.750  1.00  0.00           C
ATOM   1379  O   VAL    89      73.120  48.100 117.950  1.00  0.00           O
ATOM   1380  N   ASP    90      75.300  48.240 118.660  1.00  0.00           N
ATOM   1381  H   ASP    90      76.250  48.420 118.380  1.00  0.00           H
ATOM   1382  CA  ASP    90      75.050  48.240 120.100  1.00  0.00           C
ATOM   1383  HA  ASP    90      74.100  47.780 120.360  1.00  0.00           H
ATOM   1384  CB  ASP    90      76.050  47.390 120.820  1.00  0.00           C
ATOM   1385  HB1 ASP    90      75.930  46.350 120.510  1.00  0.00           H
ATOM   1386  HB2 ASP    90      75.770  47.330 121.870  1.00  0.00           H
ATOM   1387  CG  ASP    90      77.500  47.740 120.690  1.00  0.00           C
ATOM   1388  OD1 ASP    90      78.210  47.020 121.480  1.00  0.00           O
ATOM   1389  OD2 ASP    90      77.990  48.630 119.940  1.00  0.00           O
ATOM   1390  C   ASP    90      75.040  49.710 120.690  1.00  0.00           C
ATOM   1391  O   ASP    90      75.670  50.560 120.120  1.00  0.00           O
ATOM   1392  N   PRO    91      74.480  49.800 121.930  1.00  0.00           N
ATOM   1393  CD  PRO    91      73.600  48.780 122.480  1.00  0.00           C
ATOM   1394  HD1 PRO    91      74.130  47.950 122.940  1.00  0.00           H
ATOM   1395  HD2 PRO    91      72.880  48.400 121.760  1.00  0.00           H
ATOM   1396  CG  PRO    91      72.800  49.540 123.590  1.00  0.00           C
ATOM   1397  HG1 PRO    91      72.640  48.900 124.450  1.00  0.00           H
ATOM   1398  HG2 PRO    91      71.870  49.680 123.040  1.00  0.00           H
ATOM   1399  CB  PRO    91      73.630  50.790 123.970  1.00  0.00           C
ATOM   1400  HB1 PRO    91      74.310  50.590 124.790  1.00  0.00           H
ATOM   1401  HB2 PRO    91      73.030  51.690 124.160  1.00  0.00           H
ATOM   1402  CA  PRO    91      74.540  51.010 122.750  1.00  0.00           C
ATOM   1403  HA  PRO    91      74.040  51.740 122.110  1.00  0.00           H
ATOM   1404  C   PRO    91      75.890  51.590 123.100  1.00  0.00           C
ATOM   1405  O   PRO    91      76.000  52.670 123.710  1.00  0.00           O
ATOM   1406  N   ASN    92      76.960  50.810 122.780  1.00  0.00           N
ATOM   1407  H   ASN    92      76.820  49.910 122.350  1.00  0.00           H
ATOM   1408  CA  ASN    92      78.400  51.170 122.990  1.00  0.00           C
ATOM   1409  HA  ASN    92      78.450  51.820 123.870  1.00  0.00           H
ATOM   1410  CB  ASN    92      79.210  49.890 123.350  1.00  0.00           C
ATOM   1411  HB1 ASN    92      80.220  50.080 123.700  1.00  0.00           H
ATOM   1412  HB2 ASN    92      79.360  49.260 122.470  1.00  0.00           H
ATOM   1413  CG  ASN    92      78.500  49.080 124.430  1.00  0.00           C
ATOM   1414  OD1 ASN    92      78.180  49.440 125.570  1.00  0.00           O
ATOM   1415  ND2 ASN    92      78.160  47.840 124.200  1.00  0.00           N
ATOM   1416 1HD2 ASN    92      78.390  47.420 123.310  1.00  0.00           H
ATOM   1417 2HD2 ASN    92      77.360  47.420 124.650  1.00  0.00           H
ATOM   1418  C   ASN    92      79.020  51.840 121.760  1.00  0.00           C
ATOM   1419  O   ASN    92      80.080  52.450 121.840  1.00  0.00           O
ATOM   1420  N   THR    93      78.310  51.790 120.660  1.00  0.00           N
ATOM   1421  H   THR    93      77.400  51.360 120.600  1.00  0.00           H
ATOM   1422  CA  THR    93      78.730  52.650 119.530  1.00  0.00           C
ATOM   1423  HA  THR    93      79.790  52.450 119.340  1.00  0.00           H
ATOM   1424  CB  THR    93      77.960  52.220 118.320  1.00  0.00           C
ATOM   1425  HB  THR    93      76.880  52.280 118.470  1.00  0.00           H
ATOM   1426  CG2 THR    93      78.300  52.960 117.050  1.00  0.00           C
ATOM   1427 1HG2 THR    93      77.640  52.620 116.250  1.00  0.00           H
ATOM   1428 2HG2 THR    93      78.230  54.050 117.130  1.00  0.00           H
ATOM   1429 3HG2 THR    93      79.340  52.930 116.720  1.00  0.00           H
ATOM   1430  OG1 THR    93      78.110  50.850 118.040  1.00  0.00           O
ATOM   1431  HG1 THR    93      77.710  50.370 118.760  1.00  0.00           H
ATOM   1432  C   THR    93      78.510  54.090 119.820  1.00  0.00           C
ATOM   1433  O   THR    93      77.450  54.390 120.310  1.00  0.00           O
ATOM   1434  N   ASN    94      79.340  55.070 119.390  1.00  0.00           N
ATOM   1435  H   ASN    94      79.960  54.710 118.680  1.00  0.00           H
ATOM   1436  CA  ASN    94      79.020  56.500 119.560  1.00  0.00           C
ATOM   1437  HA  ASN    94      78.220  56.630 120.290  1.00  0.00           H
ATOM   1438  CB  ASN    94      80.360  57.070 120.090  1.00  0.00           C
ATOM   1439  HB1 ASN    94      81.140  56.940 119.330  1.00  0.00           H
ATOM   1440  HB2 ASN    94      80.770  56.610 120.990  1.00  0.00           H
ATOM   1441  CG  ASN    94      80.240  58.470 120.600  1.00  0.00           C
ATOM   1442  OD1 ASN    94      79.360  58.910 121.350  1.00  0.00           O
ATOM   1443  ND2 ASN    94      81.130  59.280 120.040  1.00  0.00           N
ATOM   1444 1HD2 ASN    94      81.950  58.880 119.610  1.00  0.00           H
ATOM   1445 2HD2 ASN    94      81.010  60.280 120.160  1.00  0.00           H
ATOM   1446  C   ASN    94      78.530  57.130 118.290  1.00  0.00           C
ATOM   1447  O   ASN    94      78.730  56.560 117.240  1.00  0.00           O
ATOM   1448  N   LEU    95      77.830  58.300 118.300  1.00  0.00           N
ATOM   1449  H   LEU    95      77.790  58.780 119.190  1.00  0.00           H
ATOM   1450  CA  LEU    95      77.480  59.090 117.060  1.00  0.00           C
ATOM   1451  HA  LEU    95      76.710  59.810 117.320  1.00  0.00           H
ATOM   1452  CB  LEU    95      78.700  59.860 116.590  1.00  0.00           C
ATOM   1453  HB1 LEU    95      78.500  60.170 115.570  1.00  0.00           H
ATOM   1454  HB2 LEU    95      79.510  59.160 116.420  1.00  0.00           H
ATOM   1455  CG  LEU    95      79.150  61.050 117.460  1.00  0.00           C
ATOM   1456  HG  LEU    95      79.160  60.720 118.500  1.00  0.00           H
ATOM   1457  CD1 LEU    95      80.540  61.450 117.050  1.00  0.00           C
ATOM   1458 1HD1 LEU    95      81.230  60.660 117.330  1.00  0.00           H
ATOM   1459 2HD1 LEU    95      80.640  61.550 115.970  1.00  0.00           H
ATOM   1460 3HD1 LEU    95      80.870  62.390 117.510  1.00  0.00           H
ATOM   1461  CD2 LEU    95      78.310  62.300 117.350  1.00  0.00           C
ATOM   1462 1HD2 LEU    95      78.670  63.140 117.940  1.00  0.00           H
ATOM   1463 2HD2 LEU    95      78.380  62.740 116.350  1.00  0.00           H
ATOM   1464 3HD2 LEU    95      77.300  62.070 117.690  1.00  0.00           H
ATOM   1465  C   LEU    95      76.700  58.190 116.030  1.00  0.00           C
ATOM   1466  O   LEU    95      77.080  58.120 114.880  1.00  0.00           O
ATOM   1467  N   ALA    96      75.730  57.460 116.570  1.00  0.00           N
ATOM   1468  H   ALA    96      75.590  57.650 117.560  1.00  0.00           H
ATOM   1469  CA  ALA    96      75.130  56.260 115.980  1.00  0.00           C
ATOM   1470  HA  ALA    96      75.980  55.570 115.920  1.00  0.00           H
ATOM   1471  CB  ALA    96      74.160  55.740 117.070  1.00  0.00           C
ATOM   1472  HB1 ALA    96      74.730  55.700 118.000  1.00  0.00           H
ATOM   1473  HB2 ALA    96      73.300  56.410 117.100  1.00  0.00           H
ATOM   1474  HB3 ALA    96      73.760  54.730 116.960  1.00  0.00           H
ATOM   1475  C   ALA    96      74.570  56.590 114.570  1.00  0.00           C
ATOM   1476  O   ALA    96      73.800  57.530 114.270  1.00  0.00           O
ATOM   1477  N   LYS    97      74.880  55.660 113.660  1.00  0.00           N
ATOM   1478  H   LYS    97      75.600  54.960 113.790  1.00  0.00           H
ATOM   1479  CA  LYS    97      74.380  55.650 112.230  1.00  0.00           C
ATOM   1480  HA  LYS    97      73.500  56.280 112.160  1.00  0.00           H
ATOM   1481  CB  LYS    97      75.500  56.220 111.360  1.00  0.00           C
ATOM   1482  HB1 LYS    97      75.150  56.210 110.320  1.00  0.00           H
ATOM   1483  HB2 LYS    97      76.360  55.560 111.450  1.00  0.00           H
ATOM   1484  CG  LYS    97      76.000  57.580 111.650  1.00  0.00           C
ATOM   1485  HG1 LYS    97      76.340  57.530 112.690  1.00  0.00           H
ATOM   1486  HG2 LYS    97      75.140  58.240 111.520  1.00  0.00           H
ATOM   1487  CD  LYS    97      77.020  58.030 110.620  1.00  0.00           C
ATOM   1488  HD1 LYS    97      76.450  58.050 109.690  1.00  0.00           H
ATOM   1489  HD2 LYS    97      77.880  57.380 110.490  1.00  0.00           H
ATOM   1490  CE  LYS    97      77.410  59.430 110.950  1.00  0.00           C
ATOM   1491  HE1 LYS    97      76.620  60.170 110.770  1.00  0.00           H
ATOM   1492  HE2 LYS    97      78.100  59.650 110.140  1.00  0.00           H
ATOM   1493  NZ  LYS    97      78.020  59.620 112.330  1.00  0.00           N
ATOM   1494  HZ1 LYS    97      77.270  59.570 113.010  1.00  0.00           H
ATOM   1495  HZ2 LYS    97      78.830  59.050 112.500  1.00  0.00           H
ATOM   1496  HZ3 LYS    97      78.330  60.570 112.490  1.00  0.00           H
ATOM   1497  C   LYS    97      74.060  54.160 111.730  1.00  0.00           C
ATOM   1498  O   LYS    97      74.430  53.260 112.460  1.00  0.00           O
ATOM   1499  N   ARG    98      73.430  54.050 110.560  1.00  0.00           N
ATOM   1500  H   ARG    98      73.280  54.870 109.990  1.00  0.00           H
ATOM   1501  CA  ARG    98      72.950  52.780 110.080  1.00  0.00           C
ATOM   1502  HA  ARG    98      72.550  52.330 110.990  1.00  0.00           H
ATOM   1503  CB  ARG    98      71.850  52.950 109.040  1.00  0.00           C
ATOM   1504  HB1 ARG    98      71.660  52.040 108.470  1.00  0.00           H
ATOM   1505  HB2 ARG    98      72.240  53.660 108.300  1.00  0.00           H
ATOM   1506  CG  ARG    98      70.560  53.570 109.590  1.00  0.00           C
ATOM   1507  HG1 ARG    98      70.660  54.650 109.640  1.00  0.00           H
ATOM   1508  HG2 ARG    98      70.410  53.140 110.580  1.00  0.00           H
ATOM   1509  CD  ARG    98      69.350  53.300 108.770  1.00  0.00           C
ATOM   1510  HD1 ARG    98      68.590  53.920 109.240  1.00  0.00           H
ATOM   1511  HD2 ARG    98      69.040  52.250 108.770  1.00  0.00           H
ATOM   1512  NE  ARG    98      69.510  53.740 107.380  1.00  0.00           N
ATOM   1513  HE  ARG    98      70.380  54.150 107.060  1.00  0.00           H
ATOM   1514  CZ  ARG    98      68.520  53.630 106.450  1.00  0.00           C
ATOM   1515  NH1 ARG    98      67.350  52.970 106.610  1.00  0.00           N
ATOM   1516 1HH1 ARG    98      67.270  52.230 107.300  1.00  0.00           H
ATOM   1517 2HH1 ARG    98      66.690  52.940 105.840  1.00  0.00           H
ATOM   1518  NH2 ARG    98      68.720  54.210 105.290  1.00  0.00           N
ATOM   1519 1HH2 ARG    98      69.440  54.920 105.300  1.00  0.00           H
ATOM   1520 2HH2 ARG    98      67.970  54.270 104.620  1.00  0.00           H
ATOM   1521  C   ARG    98      74.150  51.900 109.620  1.00  0.00           C
ATOM   1522  O   ARG    98      75.230  52.470 109.290  1.00  0.00           O
ATOM   1523  N   THR    99      73.990  50.600 109.660  1.00  0.00           N
ATOM   1524  H   THR    99      73.100  50.210 109.900  1.00  0.00           H
ATOM   1525  CA  THR    99      74.970  49.650 108.980  1.00  0.00           C
ATOM   1526  HA  THR    99      75.940  50.120 108.820  1.00  0.00           H
ATOM   1527  CB  THR    99      75.120  48.400 109.890  1.00  0.00           C
ATOM   1528  HB  THR    99      75.730  47.560 109.560  1.00  0.00           H
ATOM   1529  CG2 THR    99      75.880  48.870 111.140  1.00  0.00           C
ATOM   1530 1HG2 THR    99      75.970  48.030 111.830  1.00  0.00           H
ATOM   1531 2HG2 THR    99      76.910  49.050 110.820  1.00  0.00           H
ATOM   1532 3HG2 THR    99      75.500  49.760 111.640  1.00  0.00           H
ATOM   1533  OG1 THR    99      73.850  47.900 110.300  1.00  0.00           O
ATOM   1534  HG1 THR    99      73.300  47.690 109.540  1.00  0.00           H
ATOM   1535  C   THR    99      74.530  49.340 107.530  1.00  0.00           C
ATOM   1536  O   THR    99      73.380  49.150 107.250  1.00  0.00           O
ATOM   1537  N   ASN   100      75.500  49.090 106.590  1.00  0.00           N
ATOM   1538  H   ASN   100      76.430  49.140 106.990  1.00  0.00           H
ATOM   1539  CA  ASN   100      75.330  48.670 105.160  1.00  0.00           C
ATOM   1540  HA  ASN   100      76.330  48.660 104.730  1.00  0.00           H
ATOM   1541  CB  ASN   100      74.820  47.230 105.140  1.00  0.00           C
ATOM   1542  HB1 ASN   100      74.840  46.850 104.120  1.00  0.00           H
ATOM   1543  HB2 ASN   100      73.800  47.130 105.500  1.00  0.00           H
ATOM   1544  CG  ASN   100      75.720  46.320 106.000  1.00  0.00           C
ATOM   1545  OD1 ASN   100      76.860  46.020 105.580  1.00  0.00           O
ATOM   1546  ND2 ASN   100      75.310  46.010 107.190  1.00  0.00           N
ATOM   1547 1HD2 ASN   100      74.390  46.320 107.490  1.00  0.00           H
ATOM   1548 2HD2 ASN   100      75.900  45.500 107.830  1.00  0.00           H
ATOM   1549  C   ASN   100      74.620  49.700 104.320  1.00  0.00           C
ATOM   1550  O   ASN   100      74.540  49.480 103.150  1.00  0.00           O
ATOM   1551  N   VAL   101      74.040  50.790 104.890  1.00  0.00           N
ATOM   1552  H   VAL   101      74.160  50.920 105.890  1.00  0.00           H
ATOM   1553  CA  VAL   101      73.210  51.840 104.250  1.00  0.00           C
ATOM   1554  HA  VAL   101      73.570  51.970 103.230  1.00  0.00           H
ATOM   1555  CB  VAL   101      71.690  51.470 104.240  1.00  0.00           C
ATOM   1556  HB  VAL   101      71.410  51.520 105.300  1.00  0.00           H
ATOM   1557  CG1 VAL   101      70.800  52.400 103.380  1.00  0.00           C
ATOM   1558 1HG1 VAL   101      69.790  52.010 103.390  1.00  0.00           H
ATOM   1559 2HG1 VAL   101      70.580  53.380 103.810  1.00  0.00           H
ATOM   1560 3HG1 VAL   101      71.140  52.430 102.350  1.00  0.00           H
ATOM   1561  CG2 VAL   101      71.470  50.070 103.700  1.00  0.00           C
ATOM   1562 1HG2 VAL   101      71.760  49.380 104.500  1.00  0.00           H
ATOM   1563 2HG2 VAL   101      70.390  49.910 103.620  1.00  0.00           H
ATOM   1564 3HG2 VAL   101      72.000  49.970 102.750  1.00  0.00           H
ATOM   1565  C   VAL   101      73.560  53.110 105.010  1.00  0.00           C
ATOM   1566  O   VAL   101      73.960  53.130 106.180  1.00  0.00           O
ATOM   1567  N   GLU   102      73.430  54.300 104.350  1.00  0.00           N
ATOM   1568  H   GLU   102      73.100  54.280 103.390  1.00  0.00           H
ATOM   1569  CA  GLU   102      73.520  55.660 104.960  1.00  0.00           C
ATOM   1570  HA  GLU   102      74.500  55.810 105.420  1.00  0.00           H
ATOM   1571  CB  GLU   102      73.560  56.690 103.780  1.00  0.00           C
ATOM   1572  HB1 GLU   102      74.340  56.420 103.070  1.00  0.00           H
ATOM   1573  HB2 GLU   102      73.710  57.720 104.110  1.00  0.00           H
ATOM   1574  CG  GLU   102      72.310  56.730 102.990  1.00  0.00           C
ATOM   1575  HG1 GLU   102      71.510  57.040 103.660  1.00  0.00           H
ATOM   1576  HG2 GLU   102      72.100  55.700 102.700  1.00  0.00           H
ATOM   1577  CD  GLU   102      72.470  57.640 101.760  1.00  0.00           C
ATOM   1578  OE1 GLU   102      71.440  57.870 101.070  1.00  0.00           O
ATOM   1579  OE2 GLU   102      73.620  57.970 101.350  1.00  0.00           O
ATOM   1580  C   GLU   102      72.370  56.010 105.950  1.00  0.00           C
ATOM   1581  O   GLU   102      71.210  55.440 105.990  1.00  0.00           O
ATOM   1582  N   GLY   103      72.580  56.990 106.780  1.00  0.00           N
ATOM   1583  H   GLY   103      73.490  57.420 106.680  1.00  0.00           H
ATOM   1584  CA  GLY   103      71.670  57.680 107.580  1.00  0.00           C
ATOM   1585  HA1 GLY   103      70.700  57.240 107.360  1.00  0.00           H
ATOM   1586  HA2 GLY   103      71.690  58.750 107.380  1.00  0.00           H
ATOM   1587  C   GLY   103      71.940  57.480 109.070  1.00  0.00           C
ATOM   1588  O   GLY   103      72.690  56.590 109.480  1.00  0.00           O
ATOM   1589  N   ALA   104      71.240  58.350 109.860  1.00  0.00           N
ATOM   1590  H   ALA   104      70.740  59.120 109.440  1.00  0.00           H
ATOM   1591  CA  ALA   104      71.370  58.440 111.260  1.00  0.00           C
ATOM   1592  HA  ALA   104      72.410  58.220 111.510  1.00  0.00           H
ATOM   1593  CB  ALA   104      71.140  59.920 111.610  1.00  0.00           C
ATOM   1594  HB1 ALA   104      71.100  60.000 112.700  1.00  0.00           H
ATOM   1595  HB2 ALA   104      71.900  60.560 111.160  1.00  0.00           H
ATOM   1596  HB3 ALA   104      70.180  60.180 111.180  1.00  0.00           H
ATOM   1597  C   ALA   104      70.560  57.480 112.120  1.00  0.00           C
ATOM   1598  O   ALA   104      69.560  56.940 111.640  1.00  0.00           O
ATOM   1599  N   LEU   105      70.830  57.310 113.390  1.00  0.00           N
ATOM   1600  H   LEU   105      71.630  57.810 113.750  1.00  0.00           H
ATOM   1601  CA  LEU   105      69.930  56.690 114.410  1.00  0.00           C
ATOM   1602  HA  LEU   105      68.940  56.630 113.950  1.00  0.00           H
ATOM   1603  CB  LEU   105      70.420  55.320 114.700  1.00  0.00           C
ATOM   1604  HB1 LEU   105      69.760  54.940 115.480  1.00  0.00           H
ATOM   1605  HB2 LEU   105      71.460  55.370 115.020  1.00  0.00           H
ATOM   1606  CG  LEU   105      70.340  54.320 113.490  1.00  0.00           C
ATOM   1607  HG  LEU   105      70.980  54.740 112.720  1.00  0.00           H
ATOM   1608  CD1 LEU   105      70.860  52.900 113.710  1.00  0.00           C
ATOM   1609 1HD1 LEU   105      71.790  52.880 114.290  1.00  0.00           H
ATOM   1610 2HD1 LEU   105      70.100  52.380 114.290  1.00  0.00           H
ATOM   1611 3HD1 LEU   105      71.040  52.440 112.740  1.00  0.00           H
ATOM   1612  CD2 LEU   105      68.900  54.140 113.060  1.00  0.00           C
ATOM   1613 1HD2 LEU   105      68.440  55.090 112.790  1.00  0.00           H
ATOM   1614 2HD2 LEU   105      68.730  53.510 112.190  1.00  0.00           H
ATOM   1615 3HD2 LEU   105      68.370  53.640 113.870  1.00  0.00           H
ATOM   1616  C   LEU   105      69.740  57.580 115.590  1.00  0.00           C
ATOM   1617  O   LEU   105      70.590  58.420 115.940  1.00  0.00           O
ATOM   1618  N   TYR   106      68.660  57.270 116.260  1.00  0.00           N
ATOM   1619  H   TYR   106      68.040  56.630 115.780  1.00  0.00           H
ATOM   1620  CA  TYR   106      68.310  57.840 117.570  1.00  0.00           C
ATOM   1621  HA  TYR   106      69.190  58.320 118.000  1.00  0.00           H
ATOM   1622  CB  TYR   106      67.240  58.890 117.210  1.00  0.00           C
ATOM   1623  HB1 TYR   106      66.390  58.330 116.830  1.00  0.00           H
ATOM   1624  HB2 TYR   106      67.580  59.440 116.330  1.00  0.00           H
ATOM   1625  CG  TYR   106      66.910  59.860 118.270  1.00  0.00           C
ATOM   1626  CD1 TYR   106      67.630  61.020 118.400  1.00  0.00           C
ATOM   1627  HD1 TYR   106      68.410  61.200 117.680  1.00  0.00           H
ATOM   1628  CE1 TYR   106      67.310  61.920 119.460  1.00  0.00           C
ATOM   1629  HE1 TYR   106      67.960  62.760 119.620  1.00  0.00           H
ATOM   1630  CZ  TYR   106      66.130  61.790 120.200  1.00  0.00           C
ATOM   1631  OH  TYR   106      65.730  62.780 121.050  1.00  0.00           O
ATOM   1632  HH  TYR   106      66.390  63.470 120.970  1.00  0.00           H
ATOM   1633  CE2 TYR   106      65.440  60.550 120.170  1.00  0.00           C
ATOM   1634  HE2 TYR   106      64.550  60.410 120.770  1.00  0.00           H
ATOM   1635  CD2 TYR   106      65.860  59.640 119.200  1.00  0.00           C
ATOM   1636  HD2 TYR   106      65.330  58.710 119.120  1.00  0.00           H
ATOM   1637  C   TYR   106      68.030  56.740 118.610  1.00  0.00           C
ATOM   1638  O   TYR   106      67.340  55.760 118.330  1.00  0.00           O
ATOM   1639  N   TRP   107      68.430  57.050 119.850  1.00  0.00           N
ATOM   1640  H   TRP   107      69.020  57.860 119.910  1.00  0.00           H
ATOM   1641  CA  TRP   107      67.810  56.400 121.130  1.00  0.00           C
ATOM   1642  HA  TRP   107      68.490  56.590 121.950  1.00  0.00           H
ATOM   1643  CB  TRP   107      66.460  57.000 121.350  1.00  0.00           C
ATOM   1644  HB1 TRP   107      65.780  56.780 120.540  1.00  0.00           H
ATOM   1645  HB2 TRP   107      66.600  58.090 121.370  1.00  0.00           H
ATOM   1646  CG  TRP   107      65.600  56.800 122.530  1.00  0.00           C
ATOM   1647  CD1 TRP   107      64.300  57.180 122.650  1.00  0.00           C
ATOM   1648  HD1 TRP   107      63.660  57.740 121.990  1.00  0.00           H
ATOM   1649  NE1 TRP   107      63.860  56.880 123.910  1.00  0.00           N
ATOM   1650  HE1 TRP   107      62.910  57.100 124.190  1.00  0.00           H
ATOM   1651  CE2 TRP   107      64.780  56.090 124.600  1.00  0.00           C
ATOM   1652  CZ2 TRP   107      64.740  55.530 125.900  1.00  0.00           C
ATOM   1653  HZ2 TRP   107      63.850  55.680 126.480  1.00  0.00           H
ATOM   1654  CH2 TRP   107      65.950  55.000 126.470  1.00  0.00           C
ATOM   1655  HH2 TRP   107      65.960  54.780 127.520  1.00  0.00           H
ATOM   1656  CZ3 TRP   107      67.170  55.140 125.710  1.00  0.00           C
ATOM   1657  HZ3 TRP   107      68.110  54.780 126.110  1.00  0.00           H
ATOM   1658  CE3 TRP   107      67.110  55.600 124.380  1.00  0.00           C
ATOM   1659  HE3 TRP   107      67.970  55.620 123.730  1.00  0.00           H
ATOM   1660  CD2 TRP   107      65.910  56.150 123.810  1.00  0.00           C
ATOM   1661  C   TRP   107      67.730  54.840 121.080  1.00  0.00           C
ATOM   1662  O   TRP   107      66.660  54.260 120.920  1.00  0.00           O
ATOM   1663  N   LEU   108      68.930  54.270 121.240  1.00  0.00           N
ATOM   1664  H   LEU   108      69.760  54.840 121.190  1.00  0.00           H
ATOM   1665  CA  LEU   108      69.110  52.810 121.340  1.00  0.00           C
ATOM   1666  HA  LEU   108      68.420  52.240 120.710  1.00  0.00           H
ATOM   1667  CB  LEU   108      70.540  52.540 120.730  1.00  0.00           C
ATOM   1668  HB1 LEU   108      70.800  51.530 121.040  1.00  0.00           H
ATOM   1669  HB2 LEU   108      71.260  53.290 121.070  1.00  0.00           H
ATOM   1670  CG  LEU   108      70.590  52.370 119.190  1.00  0.00           C
ATOM   1671  HG  LEU   108      69.820  51.670 118.860  1.00  0.00           H
ATOM   1672  CD1 LEU   108      70.320  53.690 118.440  1.00  0.00           C
ATOM   1673 1HD1 LEU   108      71.090  54.420 118.690  1.00  0.00           H
ATOM   1674 2HD1 LEU   108      70.300  53.430 117.380  1.00  0.00           H
ATOM   1675 3HD1 LEU   108      69.320  54.000 118.740  1.00  0.00           H
ATOM   1676  CD2 LEU   108      72.000  51.950 118.810  1.00  0.00           C
ATOM   1677 1HD2 LEU   108      72.280  51.100 119.420  1.00  0.00           H
ATOM   1678 2HD2 LEU   108      71.930  51.790 117.730  1.00  0.00           H
ATOM   1679 3HD2 LEU   108      72.730  52.700 119.100  1.00  0.00           H
ATOM   1680  C   LEU   108      68.980  52.310 122.750  1.00  0.00           C
ATOM   1681  O   LEU   108      69.790  52.750 123.620  1.00  0.00           O
ATOM   1682  N   VAL   109      68.210  51.280 122.980  1.00  0.00           N
ATOM   1683  H   VAL   109      67.670  50.990 122.180  1.00  0.00           H
ATOM   1684  CA  VAL   109      68.000  50.460 124.210  1.00  0.00           C
ATOM   1685  HA  VAL   109      68.390  51.060 125.030  1.00  0.00           H
ATOM   1686  CB  VAL   109      66.500  50.240 124.580  1.00  0.00           C
ATOM   1687  HB  VAL   109      66.530  49.590 125.450  1.00  0.00           H
ATOM   1688  CG1 VAL   109      65.950  51.590 124.960  1.00  0.00           C
ATOM   1689 1HG1 VAL   109      64.870  51.510 125.080  1.00  0.00           H
ATOM   1690 2HG1 VAL   109      66.390  51.850 125.920  1.00  0.00           H
ATOM   1691 3HG1 VAL   109      65.990  52.340 124.170  1.00  0.00           H
ATOM   1692  CG2 VAL   109      65.700  49.540 123.470  1.00  0.00           C
ATOM   1693 1HG2 VAL   109      64.640  49.470 123.710  1.00  0.00           H
ATOM   1694 2HG2 VAL   109      65.740  50.160 122.580  1.00  0.00           H
ATOM   1695 3HG2 VAL   109      66.150  48.560 123.280  1.00  0.00           H
ATOM   1696  C   VAL   109      68.800  49.140 124.230  1.00  0.00           C
ATOM   1697  O   VAL   109      69.000  48.410 123.260  1.00  0.00           O
ATOM   1698  N   GLY   110      69.210  48.790 125.410  1.00  0.00           N
ATOM   1699  H   GLY   110      69.150  49.380 126.230  1.00  0.00           H
ATOM   1700  CA  GLY   110      69.990  47.590 125.610  1.00  0.00           C
ATOM   1701  HA1 GLY   110      70.410  47.700 126.610  1.00  0.00           H
ATOM   1702  HA2 GLY   110      70.810  47.480 124.900  1.00  0.00           H
ATOM   1703  C   GLY   110      69.010  46.310 125.600  1.00  0.00           C
ATOM   1704  O   GLY   110      67.780  46.520 125.660  1.00  0.00           O
ATOM   1705  N   SER   111      69.530  45.100 125.550  1.00  0.00           N
ATOM   1706  H   SER   111      70.540  45.060 125.610  1.00  0.00           H
ATOM   1707  CA  SER   111      68.860  43.780 125.200  1.00  0.00           C
ATOM   1708  HA  SER   111      68.170  43.930 124.360  1.00  0.00           H
ATOM   1709  CB  SER   111      69.840  42.700 124.780  1.00  0.00           C
ATOM   1710  HB1 SER   111      69.340  41.810 124.400  1.00  0.00           H
ATOM   1711  HB2 SER   111      70.530  42.600 125.620  1.00  0.00           H
ATOM   1712  OG  SER   111      70.560  43.240 123.650  1.00  0.00           O
ATOM   1713  HG  SER   111      70.460  42.730 122.840  1.00  0.00           H
ATOM   1714  C   SER   111      67.910  43.250 126.250  1.00  0.00           C
ATOM   1715  O   SER   111      66.930  42.570 125.920  1.00  0.00           O
ATOM   1716  N   GLY   112      67.980  43.740 127.460  1.00  0.00           N
ATOM   1717  H   GLY   112      68.800  44.320 127.610  1.00  0.00           H
ATOM   1718  CA  GLY   112      67.040  43.530 128.600  1.00  0.00           C
ATOM   1719  HA1 GLY   112      66.010  43.590 128.240  1.00  0.00           H
ATOM   1720  HA2 GLY   112      67.270  44.270 129.370  1.00  0.00           H
ATOM   1721  C   GLY   112      67.200  42.170 129.240  1.00  0.00           C
ATOM   1722  O   GLY   112      68.140  41.470 128.880  1.00  0.00           O
ATOM   1723  N   GLN   113      66.260  41.830 130.160  1.00  0.00           N
ATOM   1724  H   GLN   113      65.610  42.560 130.420  1.00  0.00           H
ATOM   1725  CA  GLN   113      66.390  40.700 131.060  1.00  0.00           C
ATOM   1726  HA  GLN   113      67.150  39.980 130.750  1.00  0.00           H
ATOM   1727  CB  GLN   113      66.910  41.190 132.420  1.00  0.00           C
ATOM   1728  HB1 GLN   113      67.060  40.330 133.080  1.00  0.00           H
ATOM   1729  HB2 GLN   113      66.210  41.800 133.000  1.00  0.00           H
ATOM   1730  CG  GLN   113      68.250  41.970 132.330  1.00  0.00           C
ATOM   1731  HG1 GLN   113      68.130  42.900 131.790  1.00  0.00           H
ATOM   1732  HG2 GLN   113      68.990  41.390 131.770  1.00  0.00           H
ATOM   1733  CD  GLN   113      68.890  42.260 133.690  1.00  0.00           C
ATOM   1734  OE1 GLN   113      68.400  41.930 134.750  1.00  0.00           O
ATOM   1735  NE2 GLN   113      70.080  42.960 133.670  1.00  0.00           N
ATOM   1736 1HE2 GLN   113      70.460  43.470 132.890  1.00  0.00           H
ATOM   1737 2HE2 GLN   113      70.400  43.240 134.590  1.00  0.00           H
ATOM   1738  C   GLN   113      65.040  40.000 131.260  1.00  0.00           C
ATOM   1739  O   GLN   113      64.060  40.420 130.700  1.00  0.00           O
ATOM   1740  N   CYS   114      65.130  38.900 131.940  1.00  0.00           N
ATOM   1741  H   CYS   114      66.010  38.560 132.310  1.00  0.00           H
ATOM   1742  CA  CYS   114      64.000  38.040 132.190  1.00  0.00           C
ATOM   1743  HA  CYS   114      63.380  37.860 131.310  1.00  0.00           H
ATOM   1744  CB  CYS   114      64.510  36.640 132.560  1.00  0.00           C
ATOM   1745  HB1 CYS   114      63.700  36.130 133.070  1.00  0.00           H
ATOM   1746  HB2 CYS   114      65.360  36.780 133.230  1.00  0.00           H
ATOM   1747  SG  CYS   114      65.160  35.510 131.250  1.00  0.00           S
ATOM   1748  C   CYS   114      63.080  38.580 133.260  1.00  0.00           C
ATOM   1749  O   CYS   114      63.550  39.440 134.050  1.00  0.00           O
ATOM   1750  N   VAL   115      61.780  38.170 133.370  1.00  0.00           N
ATOM   1751  H   VAL   115      61.360  37.550 132.700  1.00  0.00           H
ATOM   1752  CA  VAL   115      60.940  38.350 134.590  1.00  0.00           C
ATOM   1753  HA  VAL   115      61.580  38.620 135.430  1.00  0.00           H
ATOM   1754  CB  VAL   115      59.840  39.480 134.450  1.00  0.00           C
ATOM   1755  HB  VAL   115      59.110  39.270 135.230  1.00  0.00           H
ATOM   1756  CG1 VAL   115      60.580  40.800 134.660  1.00  0.00           C
ATOM   1757 1HG1 VAL   115      61.210  40.820 135.550  1.00  0.00           H
ATOM   1758 2HG1 VAL   115      61.090  41.190 133.790  1.00  0.00           H
ATOM   1759 3HG1 VAL   115      59.920  41.640 134.860  1.00  0.00           H
ATOM   1760  CG2 VAL   115      58.880  39.310 133.280  1.00  0.00           C
ATOM   1761 1HG2 VAL   115      59.160  39.470 132.240  1.00  0.00           H
ATOM   1762 2HG2 VAL   115      58.640  38.250 133.350  1.00  0.00           H
ATOM   1763 3HG2 VAL   115      58.070  40.020 133.430  1.00  0.00           H
ATOM   1764  C   VAL   115      60.350  36.960 134.870  1.00  0.00           C
ATOM   1765  O   VAL   115      60.040  36.200 133.940  1.00  0.00           O
ATOM   1766  N   TYR   116      60.290  36.590 136.130  1.00  0.00           N
ATOM   1767  H   TYR   116      60.770  37.180 136.800  1.00  0.00           H
ATOM   1768  CA  TYR   116      59.720  35.340 136.610  1.00  0.00           C
ATOM   1769  HA  TYR   116      59.460  34.720 135.750  1.00  0.00           H
ATOM   1770  CB  TYR   116      60.780  34.640 137.430  1.00  0.00           C
ATOM   1771  HB1 TYR   116      60.350  33.650 137.580  1.00  0.00           H
ATOM   1772  HB2 TYR   116      60.920  35.140 138.390  1.00  0.00           H
ATOM   1773  CG  TYR   116      62.190  34.440 136.850  1.00  0.00           C
ATOM   1774  CD1 TYR   116      63.340  34.400 137.750  1.00  0.00           C
ATOM   1775  HD1 TYR   116      63.260  34.570 138.810  1.00  0.00           H
ATOM   1776  CE1 TYR   116      64.610  34.030 137.170  1.00  0.00           C
ATOM   1777  HE1 TYR   116      65.510  34.170 137.760  1.00  0.00           H
ATOM   1778  CZ  TYR   116      64.700  33.790 135.810  1.00  0.00           C
ATOM   1779  OH  TYR   116      65.890  33.280 135.290  1.00  0.00           O
ATOM   1780  HH  TYR   116      65.940  33.360 134.330  1.00  0.00           H
ATOM   1781  CE2 TYR   116      63.590  33.860 134.930  1.00  0.00           C
ATOM   1782  HE2 TYR   116      63.750  33.720 133.870  1.00  0.00           H
ATOM   1783  CD2 TYR   116      62.350  34.200 135.530  1.00  0.00           C
ATOM   1784  HD2 TYR   116      61.530  34.200 134.820  1.00  0.00           H
ATOM   1785  C   TYR   116      58.400  35.450 137.420  1.00  0.00           C
ATOM   1786  O   TYR   116      57.660  34.460 137.590  1.00  0.00           O
ATOM   1787  N   GLU   117      58.050  36.670 137.820  1.00  0.00           N
ATOM   1788  H   GLU   117      58.660  37.460 137.630  1.00  0.00           H
ATOM   1789  CA  GLU   117      56.720  36.980 138.270  1.00  0.00           C
ATOM   1790  HA  GLU   117      56.410  36.180 138.930  1.00  0.00           H
ATOM   1791  CB  GLU   117      56.760  38.160 139.190  1.00  0.00           C
ATOM   1792  HB1 GLU   117      57.360  37.940 140.080  1.00  0.00           H
ATOM   1793  HB2 GLU   117      55.770  38.380 139.590  1.00  0.00           H
ATOM   1794  CG  GLU   117      57.300  39.430 138.420  1.00  0.00           C
ATOM   1795  HG1 GLU   117      56.620  39.580 137.590  1.00  0.00           H
ATOM   1796  HG2 GLU   117      58.270  39.300 137.940  1.00  0.00           H
ATOM   1797  CD  GLU   117      57.280  40.630 139.390  1.00  0.00           C
ATOM   1798  OE1 GLU   117      58.330  41.230 139.710  1.00  0.00           O
ATOM   1799  OE2 GLU   117      56.190  40.900 139.870  1.00  0.00           O
ATOM   1800  C   GLU   117      55.420  37.040 137.360  1.00  0.00           C
ATOM   1801  O   GLU   117      54.610  37.960 137.390  1.00  0.00           O
ATOM   1802  N   TYR   118      55.240  35.990 136.560  1.00  0.00           N
ATOM   1803  H   TYR   118      56.030  35.370 136.450  1.00  0.00           H
ATOM   1804  CA  TYR   118      54.060  35.650 135.830  1.00  0.00           C
ATOM   1805  HA  TYR   118      54.100  36.110 134.850  1.00  0.00           H
ATOM   1806  CB  TYR   118      54.130  34.160 135.610  1.00  0.00           C
ATOM   1807  HB1 TYR   118      54.090  33.690 136.590  1.00  0.00           H
ATOM   1808  HB2 TYR   118      55.120  34.060 135.150  1.00  0.00           H
ATOM   1809  CG  TYR   118      53.040  33.550 134.700  1.00  0.00           C
ATOM   1810  CD1 TYR   118      51.960  32.870 135.270  1.00  0.00           C
ATOM   1811  HD1 TYR   118      51.940  32.800 136.350  1.00  0.00           H
ATOM   1812  CE1 TYR   118      50.880  32.440 134.500  1.00  0.00           C
ATOM   1813  HE1 TYR   118      50.030  31.970 134.980  1.00  0.00           H
ATOM   1814  CZ  TYR   118      50.840  32.770 133.160  1.00  0.00           C
ATOM   1815  OH  TYR   118      49.760  32.370 132.440  1.00  0.00           O
ATOM   1816  HH  TYR   118      49.790  32.600 131.510  1.00  0.00           H
ATOM   1817  CE2 TYR   118      51.870  33.550 132.620  1.00  0.00           C
ATOM   1818  HE2 TYR   118      51.870  33.970 131.620  1.00  0.00           H
ATOM   1819  CD2 TYR   118      52.990  33.980 133.350  1.00  0.00           C
ATOM   1820  HD2 TYR   118      53.730  34.590 132.840  1.00  0.00           H
ATOM   1821  C   TYR   118      52.670  35.960 136.420  1.00  0.00           C
ATOM   1822  O   TYR   118      51.890  36.590 135.670  1.00  0.00           O
ATOM   1823  N   TRP   119      52.450  35.730 137.710  1.00  0.00           N
ATOM   1824  H   TRP   119      53.240  35.330 138.190  1.00  0.00           H
ATOM   1825  CA  TRP   119      51.240  36.170 138.440  1.00  0.00           C
ATOM   1826  HA  TRP   119      50.320  35.740 138.050  1.00  0.00           H
ATOM   1827  CB  TRP   119      51.440  35.700 139.890  1.00  0.00           C
ATOM   1828  HB1 TRP   119      51.380  34.610 139.920  1.00  0.00           H
ATOM   1829  HB2 TRP   119      50.570  36.060 140.430  1.00  0.00           H
ATOM   1830  CG  TRP   119      52.740  36.210 140.570  1.00  0.00           C
ATOM   1831  CD1 TRP   119      52.950  37.360 141.180  1.00  0.00           C
ATOM   1832  HD1 TRP   119      52.300  38.190 141.430  1.00  0.00           H
ATOM   1833  NE1 TRP   119      54.260  37.400 141.570  1.00  0.00           N
ATOM   1834  HE1 TRP   119      54.700  38.260 141.870  1.00  0.00           H
ATOM   1835  CE2 TRP   119      54.910  36.260 141.290  1.00  0.00           C
ATOM   1836  CZ2 TRP   119      56.240  35.930 141.510  1.00  0.00           C
ATOM   1837  HZ2 TRP   119      56.990  36.580 141.940  1.00  0.00           H
ATOM   1838  CH2 TRP   119      56.660  34.670 141.140  1.00  0.00           C
ATOM   1839  HH2 TRP   119      57.680  34.360 141.300  1.00  0.00           H
ATOM   1840  CZ3 TRP   119      55.840  33.850 140.440  1.00  0.00           C
ATOM   1841  HZ3 TRP   119      56.270  32.940 140.030  1.00  0.00           H
ATOM   1842  CE3 TRP   119      54.480  34.200 140.240  1.00  0.00           C
ATOM   1843  HE3 TRP   119      53.790  33.700 139.570  1.00  0.00           H
ATOM   1844  CD2 TRP   119      53.950  35.480 140.710  1.00  0.00           C
ATOM   1845  C   TRP   119      51.040  37.710 138.410  1.00  0.00           C
ATOM   1846  O   TRP   119      49.920  38.100 138.410  1.00  0.00           O
ATOM   1847  N   ASP   120      52.090  38.460 138.230  1.00  0.00           N
ATOM   1848  H   ASP   120      52.980  38.000 138.070  1.00  0.00           H
ATOM   1849  CA  ASP   120      52.010  39.980 138.140  1.00  0.00           C
ATOM   1850  HA  ASP   120      51.060  40.240 138.610  1.00  0.00           H
ATOM   1851  CB  ASP   120      53.190  40.630 138.940  1.00  0.00           C
ATOM   1852  HB1 ASP   120      54.130  40.370 138.450  1.00  0.00           H
ATOM   1853  HB2 ASP   120      53.220  40.190 139.940  1.00  0.00           H
ATOM   1854  CG  ASP   120      53.050  42.150 139.040  1.00  0.00           C
ATOM   1855  OD1 ASP   120      53.910  42.850 138.400  1.00  0.00           O
ATOM   1856  OD2 ASP   120      51.950  42.670 139.570  1.00  0.00           O
ATOM   1857  C   ASP   120      52.040  40.380 136.620  1.00  0.00           C
ATOM   1858  O   ASP   120      51.330  41.260 136.280  1.00  0.00           O
ATOM   1859  N   ILE   121      52.810  39.750 135.700  1.00  0.00           N
ATOM   1860  H   ILE   121      53.510  39.110 136.050  1.00  0.00           H
ATOM   1861  CA  ILE   121      52.720  39.970 134.260  1.00  0.00           C
ATOM   1862  HA  ILE   121      52.980  41.010 134.090  1.00  0.00           H
ATOM   1863  CB  ILE   121      53.790  39.080 133.530  1.00  0.00           C
ATOM   1864  HB  ILE   121      54.010  38.300 134.260  1.00  0.00           H
ATOM   1865  CG2 ILE   121      53.450  38.440 132.130  1.00  0.00           C
ATOM   1866 1HG2 ILE   121      53.080  39.150 131.380  1.00  0.00           H
ATOM   1867 2HG2 ILE   121      54.250  37.870 131.670  1.00  0.00           H
ATOM   1868 3HG2 ILE   121      52.620  37.750 132.240  1.00  0.00           H
ATOM   1869  CG1 ILE   121      55.100  39.790 133.350  1.00  0.00           C
ATOM   1870 1HG1 ILE   121      55.070  40.550 132.560  1.00  0.00           H
ATOM   1871 2HG1 ILE   121      55.820  39.030 133.070  1.00  0.00           H
ATOM   1872  CD  ILE   121      55.620  40.560 134.590  1.00  0.00           C
ATOM   1873  HD1 ILE   121      55.830  39.940 135.460  1.00  0.00           H
ATOM   1874  HD2 ILE   121      56.480  41.130 134.240  1.00  0.00           H
ATOM   1875  HD3 ILE   121      54.850  41.240 134.960  1.00  0.00           H
ATOM   1876  C   ILE   121      51.340  39.750 133.740  1.00  0.00           C
ATOM   1877  O   ILE   121      50.900  40.540 132.850  1.00  0.00           O
ATOM   1878  N   ALA   122      50.570  38.870 134.410  1.00  0.00           N
ATOM   1879  H   ALA   122      51.050  38.120 134.890  1.00  0.00           H
ATOM   1880  CA  ALA   122      49.130  38.690 134.120  1.00  0.00           C
ATOM   1881  HA  ALA   122      48.950  38.640 133.040  1.00  0.00           H
ATOM   1882  CB  ALA   122      48.740  37.310 134.830  1.00  0.00           C
ATOM   1883  HB1 ALA   122      49.100  36.460 134.260  1.00  0.00           H
ATOM   1884  HB2 ALA   122      49.210  37.200 135.800  1.00  0.00           H
ATOM   1885  HB3 ALA   122      47.660  37.190 134.910  1.00  0.00           H
ATOM   1886  C   ALA   122      48.220  39.820 134.670  1.00  0.00           C
ATOM   1887  O   ALA   122      47.160  40.070 134.060  1.00  0.00           O
ATOM   1888  N   ASP   123      48.590  40.560 135.690  1.00  0.00           N
ATOM   1889  H   ASP   123      49.450  40.400 136.200  1.00  0.00           H
ATOM   1890  CA  ASP   123      47.910  41.840 136.030  1.00  0.00           C
ATOM   1891  HA  ASP   123      46.850  41.600 136.100  1.00  0.00           H
ATOM   1892  CB  ASP   123      48.430  42.280 137.340  1.00  0.00           C
ATOM   1893  HB1 ASP   123      49.510  42.390 137.330  1.00  0.00           H
ATOM   1894  HB2 ASP   123      48.240  41.460 138.040  1.00  0.00           H
ATOM   1895  CG  ASP   123      47.800  43.510 138.050  1.00  0.00           C
ATOM   1896  OD1 ASP   123      46.760  44.070 137.590  1.00  0.00           O
ATOM   1897  OD2 ASP   123      48.300  43.900 139.110  1.00  0.00           O
ATOM   1898  C   ASP   123      48.160  42.900 134.950  1.00  0.00           C
ATOM   1899  O   ASP   123      47.240  43.700 134.570  1.00  0.00           O
ATOM   1900  N   GLY   124      49.370  42.870 134.430  1.00  0.00           N
ATOM   1901  H   GLY   124      49.940  42.100 134.760  1.00  0.00           H
ATOM   1902  CA  GLY   124      49.850  43.640 133.280  1.00  0.00           C
ATOM   1903  HA1 GLY   124      50.790  43.160 133.030  1.00  0.00           H
ATOM   1904  HA2 GLY   124      49.930  44.710 133.500  1.00  0.00           H
ATOM   1905  C   GLY   124      48.940  43.410 131.990  1.00  0.00           C
ATOM   1906  O   GLY   124      48.280  44.380 131.540  1.00  0.00           O
ATOM   1907  N   VAL   125      48.800  42.120 131.640  1.00  0.00           N
ATOM   1908  H   VAL   125      49.270  41.410 132.170  1.00  0.00           H
ATOM   1909  CA  VAL   125      47.850  41.610 130.640  1.00  0.00           C
ATOM   1910  HA  VAL   125      48.170  42.140 129.750  1.00  0.00           H
ATOM   1911  CB  VAL   125      48.030  40.100 130.370  1.00  0.00           C
ATOM   1912  HB  VAL   125      47.880  39.680 131.370  1.00  0.00           H
ATOM   1913  CG1 VAL   125      46.990  39.490 129.490  1.00  0.00           C
ATOM   1914 1HG1 VAL   125      47.320  38.470 129.290  1.00  0.00           H
ATOM   1915 2HG1 VAL   125      45.990  39.520 129.920  1.00  0.00           H
ATOM   1916 3HG1 VAL   125      47.130  39.930 128.500  1.00  0.00           H
ATOM   1917  CG2 VAL   125      49.360  39.660 129.770  1.00  0.00           C
ATOM   1918 1HG2 VAL   125      49.500  38.590 129.620  1.00  0.00           H
ATOM   1919 2HG2 VAL   125      49.450  40.080 128.770  1.00  0.00           H
ATOM   1920 3HG2 VAL   125      50.180  40.050 130.370  1.00  0.00           H
ATOM   1921  C   VAL   125      46.370  41.970 130.930  1.00  0.00           C
ATOM   1922  O   VAL   125      45.630  42.200 129.970  1.00  0.00           O
ATOM   1923  N   TRP   126      45.930  42.000 132.190  1.00  0.00           N
ATOM   1924  H   TRP   126      46.460  41.730 133.010  1.00  0.00           H
ATOM   1925  CA  TRP   126      44.610  42.600 132.480  1.00  0.00           C
ATOM   1926  HA  TRP   126      43.980  42.030 131.800  1.00  0.00           H
ATOM   1927  CB  TRP   126      44.100  42.300 133.900  1.00  0.00           C
ATOM   1928  HB1 TRP   126      43.320  42.990 134.210  1.00  0.00           H
ATOM   1929  HB2 TRP   126      44.880  42.420 134.650  1.00  0.00           H
ATOM   1930  CG  TRP   126      43.340  40.980 134.150  1.00  0.00           C
ATOM   1931  CD1 TRP   126      43.980  39.970 134.750  1.00  0.00           C
ATOM   1932  HD1 TRP   126      45.020  40.020 135.020  1.00  0.00           H
ATOM   1933  NE1 TRP   126      43.210  38.850 134.750  1.00  0.00           N
ATOM   1934  HE1 TRP   126      43.470  37.940 135.090  1.00  0.00           H
ATOM   1935  CE2 TRP   126      41.980  39.160 134.240  1.00  0.00           C
ATOM   1936  CZ2 TRP   126      40.770  38.470 134.250  1.00  0.00           C
ATOM   1937  HZ2 TRP   126      40.660  37.530 134.770  1.00  0.00           H
ATOM   1938  CH2 TRP   126      39.650  39.060 133.680  1.00  0.00           C
ATOM   1939  HH2 TRP   126      38.720  38.510 133.750  1.00  0.00           H
ATOM   1940  CZ3 TRP   126      39.710  40.330 133.150  1.00  0.00           C
ATOM   1941  HZ3 TRP   126      38.800  40.850 132.890  1.00  0.00           H
ATOM   1942  CE3 TRP   126      40.940  41.050 133.160  1.00  0.00           C
ATOM   1943  HE3 TRP   126      40.990  42.010 132.670  1.00  0.00           H
ATOM   1944  CD2 TRP   126      42.040  40.510 133.780  1.00  0.00           C
ATOM   1945  C   TRP   126      44.330  44.100 132.150  1.00  0.00           C
ATOM   1946  O   TRP   126      43.270  44.530 131.620  1.00  0.00           O
ATOM   1947  N   GLN   127      45.390  44.900 132.390  1.00  0.00           N
ATOM   1948  H   GLN   127      46.070  44.470 133.000  1.00  0.00           H
ATOM   1949  CA  GLN   127      45.470  46.310 132.090  1.00  0.00           C
ATOM   1950  HA  GLN   127      44.520  46.680 132.480  1.00  0.00           H
ATOM   1951  CB  GLN   127      46.600  47.000 132.870  1.00  0.00           C
ATOM   1952  HB1 GLN   127      47.520  46.650 132.400  1.00  0.00           H
ATOM   1953  HB2 GLN   127      46.550  46.590 133.880  1.00  0.00           H
ATOM   1954  CG  GLN   127      46.560  48.560 132.740  1.00  0.00           C
ATOM   1955  HG1 GLN   127      45.720  48.830 133.380  1.00  0.00           H
ATOM   1956  HG2 GLN   127      46.360  48.940 131.740  1.00  0.00           H
ATOM   1957  CD  GLN   127      47.840  49.180 133.310  1.00  0.00           C
ATOM   1958  OE1 GLN   127      48.060  49.350 134.480  1.00  0.00           O
ATOM   1959  NE2 GLN   127      48.760  49.530 132.520  1.00  0.00           N
ATOM   1960 1HE2 GLN   127      48.600  49.260 131.560  1.00  0.00           H
ATOM   1961 2HE2 GLN   127      49.620  49.980 132.790  1.00  0.00           H
ATOM   1962  C   GLN   127      45.510  46.470 130.510  1.00  0.00           C
ATOM   1963  O   GLN   127      44.730  47.300 130.030  1.00  0.00           O
ATOM   1964  N   ALA   128      46.350  45.710 129.780  1.00  0.00           N
ATOM   1965  H   ALA   128      46.990  45.090 130.260  1.00  0.00           H
ATOM   1966  CA  ALA   128      46.330  45.530 128.330  1.00  0.00           C
ATOM   1967  HA  ALA   128      46.520  46.480 127.840  1.00  0.00           H
ATOM   1968  CB  ALA   128      47.490  44.570 128.050  1.00  0.00           C
ATOM   1969  HB1 ALA   128      47.110  43.580 128.270  1.00  0.00           H
ATOM   1970  HB2 ALA   128      47.600  44.670 126.970  1.00  0.00           H
ATOM   1971  HB3 ALA   128      48.400  44.900 128.560  1.00  0.00           H
ATOM   1972  C   ALA   128      44.920  44.980 127.920  1.00  0.00           C
ATOM   1973  O   ALA   128      44.310  45.590 127.040  1.00  0.00           O
ATOM   1974  N   GLY   129      44.270  44.050 128.610  1.00  0.00           N
ATOM   1975  H   GLY   129      44.760  43.590 129.370  1.00  0.00           H
ATOM   1976  CA  GLY   129      42.920  43.620 128.350  1.00  0.00           C
ATOM   1977  HA1 GLY   129      42.740  42.810 129.070  1.00  0.00           H
ATOM   1978  HA2 GLY   129      42.750  43.210 127.350  1.00  0.00           H
ATOM   1979  C   GLY   129      41.780  44.620 128.500  1.00  0.00           C
ATOM   1980  O   GLY   129      40.950  44.690 127.590  1.00  0.00           O
ATOM   1981  N   TRP   130      41.910  45.620 129.390  1.00  0.00           N
ATOM   1982  H   TRP   130      42.660  45.530 130.060  1.00  0.00           H
ATOM   1983  CA  TRP   130      40.980  46.730 129.490  1.00  0.00           C
ATOM   1984  HA  TRP   130      39.930  46.530 129.280  1.00  0.00           H
ATOM   1985  CB  TRP   130      41.150  47.400 130.860  1.00  0.00           C
ATOM   1986  HB1 TRP   130      40.990  48.480 130.770  1.00  0.00           H
ATOM   1987  HB2 TRP   130      42.170  47.260 131.210  1.00  0.00           H
ATOM   1988  CG  TRP   130      40.220  47.000 131.920  1.00  0.00           C
ATOM   1989  CD1 TRP   130      40.240  45.760 132.480  1.00  0.00           C
ATOM   1990  HD1 TRP   130      40.990  45.050 132.190  1.00  0.00           H
ATOM   1991  NE1 TRP   130      39.310  45.670 133.540  1.00  0.00           N
ATOM   1992  HE1 TRP   130      39.080  44.910 134.160  1.00  0.00           H
ATOM   1993  CE2 TRP   130      38.610  46.880 133.590  1.00  0.00           C
ATOM   1994  CZ2 TRP   130      37.520  47.200 134.370  1.00  0.00           C
ATOM   1995  HZ2 TRP   130      37.160  46.440 135.050  1.00  0.00           H
ATOM   1996  CH2 TRP   130      36.780  48.340 134.190  1.00  0.00           C
ATOM   1997  HH2 TRP   130      35.910  48.540 134.800  1.00  0.00           H
ATOM   1998  CZ3 TRP   130      37.430  49.310 133.340  1.00  0.00           C
ATOM   1999  HZ3 TRP   130      37.060  50.320 133.280  1.00  0.00           H
ATOM   2000  CE3 TRP   130      38.560  49.000 132.470  1.00  0.00           C
ATOM   2001  HE3 TRP   130      38.990  49.740 131.800  1.00  0.00           H
ATOM   2002  CD2 TRP   130      39.140  47.730 132.590  1.00  0.00           C
ATOM   2003  C   TRP   130      41.280  47.820 128.450  1.00  0.00           C
ATOM   2004  O   TRP   130      40.330  48.340 127.820  1.00  0.00           O
ATOM   2005  N   ASP   131      42.580  48.070 128.140  1.00  0.00           N
ATOM   2006  H   ASP   131      43.290  47.630 128.700  1.00  0.00           H
ATOM   2007  CA  ASP   131      43.100  49.000 127.150  1.00  0.00           C
ATOM   2008  HA  ASP   131      42.640  49.970 127.330  1.00  0.00           H
ATOM   2009  CB  ASP   131      44.640  49.070 127.230  1.00  0.00           C
ATOM   2010  HB1 ASP   131      44.970  49.160 126.200  1.00  0.00           H
ATOM   2011  HB2 ASP   131      44.990  48.090 127.550  1.00  0.00           H
ATOM   2012  CG  ASP   131      45.190  50.280 128.020  1.00  0.00           C
ATOM   2013  OD1 ASP   131      46.410  50.490 128.080  1.00  0.00           O
ATOM   2014  OD2 ASP   131      44.340  51.020 128.580  1.00  0.00           O
ATOM   2015  C   ASP   131      42.560  48.650 125.720  1.00  0.00           C
ATOM   2016  O   ASP   131      41.840  49.410 125.100  1.00  0.00           O
ATOM   2017  N   ILE   132      42.880  47.420 125.250  1.00  0.00           N
ATOM   2018  H   ILE   132      43.290  46.790 125.920  1.00  0.00           H
ATOM   2019  CA  ILE   132      42.420  46.890 123.960  1.00  0.00           C
ATOM   2020  HA  ILE   132      42.800  47.620 123.240  1.00  0.00           H
ATOM   2021  CB  ILE   132      43.080  45.490 123.830  1.00  0.00           C
ATOM   2022  HB  ILE   132      42.830  44.740 124.590  1.00  0.00           H
ATOM   2023  CG2 ILE   132      42.630  44.900 122.480  1.00  0.00           C
ATOM   2024 1HG2 ILE   132      41.610  44.530 122.580  1.00  0.00           H
ATOM   2025 2HG2 ILE   132      42.790  45.700 121.760  1.00  0.00           H
ATOM   2026 3HG2 ILE   132      43.220  44.030 122.200  1.00  0.00           H
ATOM   2027  CG1 ILE   132      44.680  45.610 123.760  1.00  0.00           C
ATOM   2028 1HG1 ILE   132      44.940  46.420 124.450  1.00  0.00           H
ATOM   2029 2HG1 ILE   132      44.950  45.820 122.720  1.00  0.00           H
ATOM   2030  CD  ILE   132      45.460  44.390 124.290  1.00  0.00           C
ATOM   2031  HD1 ILE   132      44.990  44.140 125.240  1.00  0.00           H
ATOM   2032  HD2 ILE   132      45.370  43.550 123.600  1.00  0.00           H
ATOM   2033  HD3 ILE   132      46.490  44.690 124.470  1.00  0.00           H
ATOM   2034  C   ILE   132      40.890  46.810 123.990  1.00  0.00           C
ATOM   2035  O   ILE   132      40.340  46.940 122.950  1.00  0.00           O
ATOM   2036  N   TYR   133      40.160  46.540 125.130  1.00  0.00           N
ATOM   2037  H   TYR   133      40.700  46.370 125.970  1.00  0.00           H
ATOM   2038  CA  TYR   133      38.680  46.500 125.220  1.00  0.00           C
ATOM   2039  HA  TYR   133      38.250  45.880 124.440  1.00  0.00           H
ATOM   2040  CB  TYR   133      38.190  45.930 126.590  1.00  0.00           C
ATOM   2041  HB1 TYR   133      38.690  46.580 127.310  1.00  0.00           H
ATOM   2042  HB2 TYR   133      38.630  44.940 126.670  1.00  0.00           H
ATOM   2043  CG  TYR   133      36.670  45.900 126.760  1.00  0.00           C
ATOM   2044  CD1 TYR   133      36.060  46.160 128.000  1.00  0.00           C
ATOM   2045  HD1 TYR   133      36.680  46.600 128.770  1.00  0.00           H
ATOM   2046  CE1 TYR   133      34.710  45.980 128.280  1.00  0.00           C
ATOM   2047  HE1 TYR   133      34.320  46.260 129.250  1.00  0.00           H
ATOM   2048  CZ  TYR   133      33.840  45.460 127.290  1.00  0.00           C
ATOM   2049  OH  TYR   133      32.470  45.340 127.510  1.00  0.00           O
ATOM   2050  HH  TYR   133      32.100  45.070 126.670  1.00  0.00           H
ATOM   2051  CE2 TYR   133      34.460  45.210 125.980  1.00  0.00           C
ATOM   2052  HE2 TYR   133      33.880  44.860 125.150  1.00  0.00           H
ATOM   2053  CD2 TYR   133      35.840  45.450 125.720  1.00  0.00           C
ATOM   2054  HD2 TYR   133      36.260  45.050 124.810  1.00  0.00           H
ATOM   2055  C   TYR   133      38.120  47.980 124.930  1.00  0.00           C
ATOM   2056  O   TYR   133      37.140  48.160 124.190  1.00  0.00           O
ATOM   2057  N   ARG   134      38.710  49.010 125.500  1.00  0.00           N
ATOM   2058  H   ARG   134      39.390  48.780 126.210  1.00  0.00           H
ATOM   2059  CA  ARG   134      38.430  50.400 125.200  1.00  0.00           C
ATOM   2060  HA  ARG   134      37.400  50.600 125.490  1.00  0.00           H
ATOM   2061  CB  ARG   134      39.350  51.250 126.090  1.00  0.00           C
ATOM   2062  HB1 ARG   134      40.360  50.840 126.140  1.00  0.00           H
ATOM   2063  HB2 ARG   134      38.920  51.380 127.090  1.00  0.00           H
ATOM   2064  CG  ARG   134      39.700  52.630 125.560  1.00  0.00           C
ATOM   2065  HG1 ARG   134      38.770  53.120 125.270  1.00  0.00           H
ATOM   2066  HG2 ARG   134      40.310  52.580 124.660  1.00  0.00           H
ATOM   2067  CD  ARG   134      40.380  53.480 126.670  1.00  0.00           C
ATOM   2068  HD1 ARG   134      39.830  53.380 127.610  1.00  0.00           H
ATOM   2069  HD2 ARG   134      40.160  54.510 126.380  1.00  0.00           H
ATOM   2070  NE  ARG   134      41.800  53.320 126.840  1.00  0.00           N
ATOM   2071  HE  ARG   134      41.970  52.810 127.700  1.00  0.00           H
ATOM   2072  CZ  ARG   134      42.770  53.960 126.200  1.00  0.00           C
ATOM   2073  NH1 ARG   134      42.550  54.740 125.150  1.00  0.00           N
ATOM   2074 1HH1 ARG   134      41.600  54.760 124.810  1.00  0.00           H
ATOM   2075 2HH1 ARG   134      43.280  55.240 124.660  1.00  0.00           H
ATOM   2076  NH2 ARG   134      44.000  53.690 126.550  1.00  0.00           N
ATOM   2077 1HH2 ARG   134      44.280  53.110 127.340  1.00  0.00           H
ATOM   2078 2HH2 ARG   134      44.670  54.160 125.970  1.00  0.00           H
ATOM   2079  C   ARG   134      38.690  50.680 123.670  1.00  0.00           C
ATOM   2080  O   ARG   134      37.820  51.210 123.010  1.00  0.00           O
ATOM   2081  N   ALA   135      39.680  50.060 123.110  1.00  0.00           N
ATOM   2082  H   ALA   135      40.250  49.570 123.780  1.00  0.00           H
ATOM   2083  CA  ALA   135      40.130  50.260 121.780  1.00  0.00           C
ATOM   2084  HA  ALA   135      39.770  51.220 121.420  1.00  0.00           H
ATOM   2085  CB  ALA   135      41.680  50.360 121.730  1.00  0.00           C
ATOM   2086  HB1 ALA   135      41.990  51.160 122.400  1.00  0.00           H
ATOM   2087  HB2 ALA   135      42.240  49.440 121.880  1.00  0.00           H
ATOM   2088  HB3 ALA   135      41.900  50.670 120.700  1.00  0.00           H
ATOM   2089  C   ALA   135      39.380  49.370 120.740  1.00  0.00           C
ATOM   2090  O   ALA   135      39.760  49.400 119.610  1.00  0.00           O
ATOM   2091  N   THR   136      38.320  48.650 121.130  1.00  0.00           N
ATOM   2092  H   THR   136      38.080  48.710 122.110  1.00  0.00           H
ATOM   2093  CA  THR   136      37.560  47.680 120.320  1.00  0.00           C
ATOM   2094  HA  THR   136      37.570  47.930 119.260  1.00  0.00           H
ATOM   2095  CB  THR   136      37.990  46.190 120.520  1.00  0.00           C
ATOM   2096  HB  THR   136      37.170  45.570 120.140  1.00  0.00           H
ATOM   2097  CG2 THR   136      39.260  45.820 119.850  1.00  0.00           C
ATOM   2098 1HG2 THR   136      40.110  46.190 120.430  1.00  0.00           H
ATOM   2099 2HG2 THR   136      39.470  44.750 119.940  1.00  0.00           H
ATOM   2100 3HG2 THR   136      39.310  46.120 118.800  1.00  0.00           H
ATOM   2101  OG1 THR   136      38.100  45.940 121.930  1.00  0.00           O
ATOM   2102  HG1 THR   136      38.810  46.500 122.240  1.00  0.00           H
ATOM   2103  C   THR   136      36.050  47.700 120.550  1.00  0.00           C
ATOM   2104  O   THR   136      35.330  47.480 119.580  1.00  0.00           O
ATOM   2105  N   SER   137      35.560  48.050 121.730  1.00  0.00           N
ATOM   2106  H   SER   137      36.260  48.080 122.460  1.00  0.00           H
ATOM   2107  CA  SER   137      34.120  48.100 122.090  1.00  0.00           C
ATOM   2108  HA  SER   137      33.560  47.550 121.340  1.00  0.00           H
ATOM   2109  CB  SER   137      33.930  47.380 123.420  1.00  0.00           C
ATOM   2110  HB1 SER   137      34.460  46.430 123.430  1.00  0.00           H
ATOM   2111  HB2 SER   137      32.850  47.220 123.500  1.00  0.00           H
ATOM   2112  OG  SER   137      34.340  48.230 124.550  1.00  0.00           O
ATOM   2113  HG  SER   137      35.300  48.170 124.630  1.00  0.00           H
ATOM   2114  C   SER   137      33.620  49.540 122.040  1.00  0.00           C
ATOM   2115  O   SER   137      32.440  49.740 122.290  1.00  0.00           O
ATOM   2116  N   THR   138      34.360  50.600 121.750  1.00  0.00           N
ATOM   2117  H   THR   138      35.350  50.510 121.570  1.00  0.00           H
ATOM   2118  CA  THR   138      33.850  52.000 121.570  1.00  0.00           C
ATOM   2119  HA  THR   138      32.960  52.220 122.170  1.00  0.00           H
ATOM   2120  CB  THR   138      34.900  53.020 122.010  1.00  0.00           C
ATOM   2121  HB  THR   138      34.520  54.030 121.840  1.00  0.00           H
ATOM   2122  CG2 THR   138      35.210  52.970 123.500  1.00  0.00           C
ATOM   2123 1HG2 THR   138      34.580  53.580 124.130  1.00  0.00           H
ATOM   2124 2HG2 THR   138      35.060  51.940 123.830  1.00  0.00           H
ATOM   2125 3HG2 THR   138      36.260  53.220 123.670  1.00  0.00           H
ATOM   2126  OG1 THR   138      36.180  52.950 121.320  1.00  0.00           O
ATOM   2127  HG1 THR   138      36.470  52.050 121.520  1.00  0.00           H
ATOM   2128  C   THR   138      33.620  52.270 120.080  1.00  0.00           C
ATOM   2129  O   THR   138      33.380  53.440 119.730  1.00  0.00           O
ATOM   2130  N   ASP   139      33.720  51.260 119.180  1.00  0.00           N
ATOM   2131  H   ASP   139      34.010  50.350 119.500  1.00  0.00           H
ATOM   2132  CA  ASP   139      33.460  51.390 117.680  1.00  0.00           C
ATOM   2133  HA  ASP   139      33.650  50.380 117.330  1.00  0.00           H
ATOM   2134  CB  ASP   139      31.960  51.630 117.500  1.00  0.00           C
ATOM   2135  HB1 ASP   139      31.830  51.850 116.440  1.00  0.00           H
ATOM   2136  HB2 ASP   139      31.700  52.540 118.030  1.00  0.00           H
ATOM   2137  CG  ASP   139      31.120  50.490 118.040  1.00  0.00           C
ATOM   2138  OD1 ASP   139      30.220  50.760 118.880  1.00  0.00           O
ATOM   2139  OD2 ASP   139      31.320  49.330 117.620  1.00  0.00           O
ATOM   2140  C   ASP   139      34.360  52.380 116.880  1.00  0.00           C
ATOM   2141  O   ASP   139      34.080  52.590 115.730  1.00  0.00           O
ATOM   2142  N   ASN   140      35.460  52.880 117.500  1.00  0.00           N
ATOM   2143  H   ASN   140      35.690  52.440 118.380  1.00  0.00           H
ATOM   2144  CA  ASN   140      36.400  53.770 116.910  1.00  0.00           C
ATOM   2145  HA  ASN   140      36.260  53.860 115.830  1.00  0.00           H
ATOM   2146  CB  ASN   140      36.060  55.130 117.380  1.00  0.00           C
ATOM   2147  HB1 ASN   140      36.870  55.840 117.230  1.00  0.00           H
ATOM   2148  HB2 ASN   140      36.110  55.070 118.460  1.00  0.00           H
ATOM   2149  CG  ASN   140      34.710  55.660 116.890  1.00  0.00           C
ATOM   2150  OD1 ASN   140      34.680  56.240 115.840  1.00  0.00           O
ATOM   2151  ND2 ASN   140      33.620  55.570 117.710  1.00  0.00           N
ATOM   2152 1HD2 ASN   140      33.750  55.180 118.630  1.00  0.00           H
ATOM   2153 2HD2 ASN   140      32.780  56.090 117.500  1.00  0.00           H
ATOM   2154  C   ASN   140      37.860  53.440 117.230  1.00  0.00           C
ATOM   2155  O   ASN   140      38.190  52.680 118.170  1.00  0.00           O
ATOM   2156  N   CYS   141      38.780  53.830 116.370  1.00  0.00           N
ATOM   2157  H   CYS   141      38.390  54.470 115.700  1.00  0.00           H
ATOM   2158  CA  CYS   141      40.160  53.280 116.230  1.00  0.00           C
ATOM   2159  HA  CYS   141      40.110  52.220 116.470  1.00  0.00           H
ATOM   2160  CB  CYS   141      40.600  53.490 114.730  1.00  0.00           C
ATOM   2161  HB1 CYS   141      41.580  53.050 114.540  1.00  0.00           H
ATOM   2162  HB2 CYS   141      40.570  54.570 114.630  1.00  0.00           H
ATOM   2163  SG  CYS   141      39.400  52.780 113.570  1.00  0.00           S
ATOM   2164  C   CYS   141      41.300  53.960 117.110  1.00  0.00           C
ATOM   2165  O   CYS   141      42.140  54.720 116.690  1.00  0.00           O
ATOM   2166  N   GLN   142      41.120  53.840 118.420  1.00  0.00           N
ATOM   2167  H   GLN   142      40.260  53.400 118.730  1.00  0.00           H
ATOM   2168  CA  GLN   142      42.050  54.240 119.460  1.00  0.00           C
ATOM   2169  HA  GLN   142      42.210  55.310 119.310  1.00  0.00           H
ATOM   2170  CB  GLN   142      41.380  54.050 120.790  1.00  0.00           C
ATOM   2171  HB1 GLN   142      42.080  54.400 121.540  1.00  0.00           H
ATOM   2172  HB2 GLN   142      41.240  52.980 120.960  1.00  0.00           H
ATOM   2173  CG  GLN   142      40.090  54.830 120.970  1.00  0.00           C
ATOM   2174  HG1 GLN   142      39.250  54.350 120.470  1.00  0.00           H
ATOM   2175  HG2 GLN   142      40.290  55.830 120.570  1.00  0.00           H
ATOM   2176  CD  GLN   142      39.710  54.890 122.440  1.00  0.00           C
ATOM   2177  OE1 GLN   142      40.520  54.620 123.310  1.00  0.00           O
ATOM   2178  NE2 GLN   142      38.480  55.270 122.790  1.00  0.00           N
ATOM   2179 1HE2 GLN   142      37.760  55.470 122.110  1.00  0.00           H
ATOM   2180 2HE2 GLN   142      38.300  55.280 123.780  1.00  0.00           H
ATOM   2181  C   GLN   142      43.390  53.570 119.300  1.00  0.00           C
ATOM   2182  O   GLN   142      43.530  52.340 119.320  1.00  0.00           O
ATOM   2183  N   VAL   143      44.490  54.350 119.080  1.00  0.00           N
ATOM   2184  H   VAL   143      44.330  55.350 119.080  1.00  0.00           H
ATOM   2185  CA  VAL   143      45.850  53.880 119.150  1.00  0.00           C
ATOM   2186  HA  VAL   143      45.910  53.040 118.460  1.00  0.00           H
ATOM   2187  CB  VAL   143      46.880  54.840 118.670  1.00  0.00           C
ATOM   2188  HB  VAL   143      46.810  55.800 119.170  1.00  0.00           H
ATOM   2189  CG1 VAL   143      48.310  54.360 118.760  1.00  0.00           C
ATOM   2190 1HG1 VAL   143      48.400  53.290 118.550  1.00  0.00           H
ATOM   2191 2HG1 VAL   143      49.080  54.950 118.260  1.00  0.00           H
ATOM   2192 3HG1 VAL   143      48.580  54.490 119.810  1.00  0.00           H
ATOM   2193  CG2 VAL   143      46.730  55.040 117.130  1.00  0.00           C
ATOM   2194 1HG2 VAL   143      47.590  55.580 116.720  1.00  0.00           H
ATOM   2195 2HG2 VAL   143      46.590  54.060 116.670  1.00  0.00           H
ATOM   2196 3HG2 VAL   143      45.830  55.600 116.900  1.00  0.00           H
ATOM   2197  C   VAL   143      46.120  53.500 120.610  1.00  0.00           C
ATOM   2198  O   VAL   143      45.740  54.150 121.580  1.00  0.00           O
ATOM   2199  N   ILE   144      46.890  52.390 120.850  1.00  0.00           N
ATOM   2200  H   ILE   144      47.330  51.840 120.130  1.00  0.00           H
ATOM   2201  CA  ILE   144      47.210  51.870 122.230  1.00  0.00           C
ATOM   2202  HA  ILE   144      47.100  52.690 122.950  1.00  0.00           H
ATOM   2203  CB  ILE   144      46.360  50.600 122.590  1.00  0.00           C
ATOM   2204  HB  ILE   144      46.440  49.860 121.790  1.00  0.00           H
ATOM   2205  CG2 ILE   144      46.750  49.940 123.860  1.00  0.00           C
ATOM   2206 1HG2 ILE   144      46.080  49.100 124.040  1.00  0.00           H
ATOM   2207 2HG2 ILE   144      47.750  49.550 123.740  1.00  0.00           H
ATOM   2208 3HG2 ILE   144      46.710  50.700 124.650  1.00  0.00           H
ATOM   2209  CG1 ILE   144      44.880  51.000 122.580  1.00  0.00           C
ATOM   2210 1HG1 ILE   144      44.290  50.090 122.670  1.00  0.00           H
ATOM   2211 2HG1 ILE   144      44.600  51.610 121.720  1.00  0.00           H
ATOM   2212  CD  ILE   144      44.460  51.840 123.800  1.00  0.00           C
ATOM   2213  HD1 ILE   144      43.530  52.320 123.530  1.00  0.00           H
ATOM   2214  HD2 ILE   144      44.300  51.110 124.600  1.00  0.00           H
ATOM   2215  HD3 ILE   144      45.240  52.540 124.100  1.00  0.00           H
ATOM   2216  C   ILE   144      48.680  51.540 122.370  1.00  0.00           C
ATOM   2217  O   ILE   144      49.210  50.620 121.770  1.00  0.00           O
ATOM   2218  N   MET   145      49.390  52.250 123.280  1.00  0.00           N
ATOM   2219  H   MET   145      49.140  53.140 123.680  1.00  0.00           H
ATOM   2220  CA  MET   145      50.540  51.610 123.920  1.00  0.00           C
ATOM   2221  HA  MET   145      50.420  50.530 123.940  1.00  0.00           H
ATOM   2222  CB  MET   145      51.870  52.100 123.200  1.00  0.00           C
ATOM   2223  HB1 MET   145      52.650  51.360 123.420  1.00  0.00           H
ATOM   2224  HB2 MET   145      52.200  52.990 123.730  1.00  0.00           H
ATOM   2225  CG  MET   145      51.780  52.320 121.650  1.00  0.00           C
ATOM   2226  HG1 MET   145      51.070  53.120 121.450  1.00  0.00           H
ATOM   2227  HG2 MET   145      51.240  51.480 121.220  1.00  0.00           H
ATOM   2228  SD  MET   145      53.390  52.630 120.870  1.00  0.00           S
ATOM   2229  CE  MET   145      52.790  53.000 119.200  1.00  0.00           C
ATOM   2230  HE1 MET   145      53.440  53.750 118.750  1.00  0.00           H
ATOM   2231  HE2 MET   145      52.650  52.050 118.690  1.00  0.00           H
ATOM   2232  HE3 MET   145      51.870  53.570 119.300  1.00  0.00           H
ATOM   2233  C   MET   145      50.650  51.900 125.410  1.00  0.00           C
ATOM   2234  O   MET   145      50.310  53.010 125.830  1.00  0.00           O
ATOM   2235  N   GLY   146      51.180  51.020 126.230  1.00  0.00           N
ATOM   2236  H   GLY   146      51.330  50.090 125.880  1.00  0.00           H
ATOM   2237  CA  GLY   146      51.200  51.300 127.720  1.00  0.00           C
ATOM   2238  HA1 GLY   146      50.160  51.220 128.060  1.00  0.00           H
ATOM   2239  HA2 GLY   146      51.550  52.310 127.930  1.00  0.00           H
ATOM   2240  C   GLY   146      52.120  50.320 128.470  1.00  0.00           C
ATOM   2241  O   GLY   146      52.630  49.380 127.840  1.00  0.00           O
ATOM   2242  N   HIS   147      52.170  50.580 129.750  1.00  0.00           N
ATOM   2243  H   HIS   147      51.610  51.320 130.170  1.00  0.00           H
ATOM   2244  CA  HIS   147      53.120  49.940 130.610  1.00  0.00           C
ATOM   2245  HA  HIS   147      53.320  48.930 130.230  1.00  0.00           H
ATOM   2246  CB  HIS   147      54.390  50.840 130.590  1.00  0.00           C
ATOM   2247  HB1 HIS   147      54.190  51.910 130.570  1.00  0.00           H
ATOM   2248  HB2 HIS   147      54.900  50.540 129.680  1.00  0.00           H
ATOM   2249  CG  HIS   147      55.240  50.690 131.830  1.00  0.00           C
ATOM   2250  ND1 HIS   147      55.070  51.480 132.990  1.00  0.00           N
ATOM   2251  CE1 HIS   147      56.000  51.090 133.830  1.00  0.00           C
ATOM   2252  HE1 HIS   147      56.230  51.550 134.780  1.00  0.00           H
ATOM   2253  NE2 HIS   147      56.670  50.050 133.290  1.00  0.00           N
ATOM   2254  HE2 HIS   147      57.420  49.590 133.790  1.00  0.00           H
ATOM   2255  CD2 HIS   147      56.210  49.780 132.070  1.00  0.00           C
ATOM   2256  HD2 HIS   147      56.450  49.000 131.370  1.00  0.00           H
ATOM   2257  C   HIS   147      52.490  49.740 132.060  1.00  0.00           C
ATOM   2258  O   HIS   147      51.810  50.610 132.600  1.00  0.00           O
ATOM   2259  N   LYS   148      52.730  48.550 132.640  1.00  0.00           N
ATOM   2260  H   LYS   148      53.400  47.950 132.190  1.00  0.00           H
ATOM   2261  CA  LYS   148      52.490  48.390 134.070  1.00  0.00           C
ATOM   2262  HA  LYS   148      52.280  49.340 134.570  1.00  0.00           H
ATOM   2263  CB  LYS   148      51.210  47.590 134.200  1.00  0.00           C
ATOM   2264  HB1 LYS   148      51.390  46.560 133.900  1.00  0.00           H
ATOM   2265  HB2 LYS   148      50.420  48.060 133.620  1.00  0.00           H
ATOM   2266  CG  LYS   148      50.720  47.540 135.670  1.00  0.00           C
ATOM   2267  HG1 LYS   148      50.310  48.530 135.880  1.00  0.00           H
ATOM   2268  HG2 LYS   148      51.450  47.230 136.420  1.00  0.00           H
ATOM   2269  CD  LYS   148      49.690  46.440 135.800  1.00  0.00           C
ATOM   2270  HD1 LYS   148      50.130  45.450 135.670  1.00  0.00           H
ATOM   2271  HD2 LYS   148      48.990  46.560 134.980  1.00  0.00           H
ATOM   2272  CE  LYS   148      48.970  46.490 137.090  1.00  0.00           C
ATOM   2273  HE1 LYS   148      48.250  45.670 137.030  1.00  0.00           H
ATOM   2274  HE2 LYS   148      48.410  47.420 137.220  1.00  0.00           H
ATOM   2275  NZ  LYS   148      49.880  46.230 138.250  1.00  0.00           N
ATOM   2276  HZ1 LYS   148      50.620  46.920 138.340  1.00  0.00           H
ATOM   2277  HZ2 LYS   148      49.370  46.250 139.120  1.00  0.00           H
ATOM   2278  HZ3 LYS   148      50.330  45.330 138.240  1.00  0.00           H
ATOM   2279  C   LYS   148      53.760  47.700 134.730  1.00  0.00           C
ATOM   2280  O   LYS   148      54.140  46.650 134.290  1.00  0.00           O
ATOM   2281  N   ASN   149      54.290  48.290 135.790  1.00  0.00           N
ATOM   2282  H   ASN   149      53.850  49.170 136.050  1.00  0.00           H
ATOM   2283  CA  ASN   149      55.410  47.840 136.650  1.00  0.00           C
ATOM   2284  HA  ASN   149      55.610  48.620 137.390  1.00  0.00           H
ATOM   2285  CB  ASN   149      55.000  46.670 137.550  1.00  0.00           C
ATOM   2286  HB1 ASN   149      55.880  46.320 138.110  1.00  0.00           H
ATOM   2287  HB2 ASN   149      54.630  45.880 136.900  1.00  0.00           H
ATOM   2288  CG  ASN   149      53.870  46.970 138.520  1.00  0.00           C
ATOM   2289  OD1 ASN   149      53.430  48.070 138.640  1.00  0.00           O
ATOM   2290  ND2 ASN   149      53.300  45.910 139.090  1.00  0.00           N
ATOM   2291 1HD2 ASN   149      53.630  44.960 139.090  1.00  0.00           H
ATOM   2292 2HD2 ASN   149      52.520  46.110 139.700  1.00  0.00           H
ATOM   2293  C   ASN   149      56.630  47.490 135.770  1.00  0.00           C
ATOM   2294  O   ASN   149      57.420  48.380 135.490  1.00  0.00           O
ATOM   2295  N   SER   150      56.840  46.240 135.380  1.00  0.00           N
ATOM   2296  H   SER   150      56.210  45.520 135.740  1.00  0.00           H
ATOM   2297  CA  SER   150      57.910  45.610 134.520  1.00  0.00           C
ATOM   2298  HA  SER   150      58.530  46.420 134.140  1.00  0.00           H
ATOM   2299  CB  SER   150      58.810  44.630 135.380  1.00  0.00           C
ATOM   2300  HB1 SER   150      59.680  44.280 134.810  1.00  0.00           H
ATOM   2301  HB2 SER   150      58.290  43.720 135.690  1.00  0.00           H
ATOM   2302  OG  SER   150      59.290  45.280 136.480  1.00  0.00           O
ATOM   2303  HG  SER   150      58.890  44.830 137.230  1.00  0.00           H
ATOM   2304  C   SER   150      57.400  44.930 133.270  1.00  0.00           C
ATOM   2305  O   SER   150      57.950  43.860 132.910  1.00  0.00           O
ATOM   2306  N   PHE   151      56.320  45.350 132.690  1.00  0.00           N
ATOM   2307  H   PHE   151      55.920  46.190 133.090  1.00  0.00           H
ATOM   2308  CA  PHE   151      55.580  44.760 131.490  1.00  0.00           C
ATOM   2309  HA  PHE   151      56.320  44.210 130.910  1.00  0.00           H
ATOM   2310  CB  PHE   151      54.360  43.990 131.880  1.00  0.00           C
ATOM   2311  HB1 PHE   151      53.640  44.650 132.360  1.00  0.00           H
ATOM   2312  HB2 PHE   151      54.690  43.210 132.570  1.00  0.00           H
ATOM   2313  CG  PHE   151      53.680  43.240 130.770  1.00  0.00           C
ATOM   2314  CD1 PHE   151      52.420  43.560 130.450  1.00  0.00           C
ATOM   2315  HD1 PHE   151      52.010  44.410 130.970  1.00  0.00           H
ATOM   2316  CE1 PHE   151      51.690  42.780 129.500  1.00  0.00           C
ATOM   2317  HE1 PHE   151      50.660  43.010 129.250  1.00  0.00           H
ATOM   2318  CZ  PHE   151      52.260  41.640 128.960  1.00  0.00           C
ATOM   2319  HZ  PHE   151      51.700  41.030 128.270  1.00  0.00           H
ATOM   2320  CE2 PHE   151      53.590  41.280 129.300  1.00  0.00           C
ATOM   2321  HE2 PHE   151      54.040  40.450 128.780  1.00  0.00           H
ATOM   2322  CD2 PHE   151      54.270  42.040 130.270  1.00  0.00           C
ATOM   2323  HD2 PHE   151      55.270  41.750 130.560  1.00  0.00           H
ATOM   2324  C   PHE   151      55.130  45.930 130.540  1.00  0.00           C
ATOM   2325  O   PHE   151      54.560  46.910 131.070  1.00  0.00           O
ATOM   2326  N   TYR   152      55.280  45.770 129.220  1.00  0.00           N
ATOM   2327  H   TYR   152      55.420  44.850 128.820  1.00  0.00           H
ATOM   2328  CA  TYR   152      55.080  46.890 128.220  1.00  0.00           C
ATOM   2329  HA  TYR   152      54.440  47.670 128.630  1.00  0.00           H
ATOM   2330  CB  TYR   152      56.460  47.370 127.700  1.00  0.00           C
ATOM   2331  HB1 TYR   152      56.230  48.020 126.860  1.00  0.00           H
ATOM   2332  HB2 TYR   152      57.070  46.500 127.480  1.00  0.00           H
ATOM   2333  CG  TYR   152      57.210  48.250 128.670  1.00  0.00           C
ATOM   2334  CD1 TYR   152      57.370  49.610 128.440  1.00  0.00           C
ATOM   2335  HD1 TYR   152      56.820  50.090 127.640  1.00  0.00           H
ATOM   2336  CE1 TYR   152      58.150  50.350 129.360  1.00  0.00           C
ATOM   2337  HE1 TYR   152      58.410  51.370 129.140  1.00  0.00           H
ATOM   2338  CZ  TYR   152      58.820  49.690 130.440  1.00  0.00           C
ATOM   2339  OH  TYR   152      59.510  50.460 131.290  1.00  0.00           O
ATOM   2340  HH  TYR   152      59.850  49.990 132.050  1.00  0.00           H
ATOM   2341  CE2 TYR   152      58.710  48.300 130.630  1.00  0.00           C
ATOM   2342  HE2 TYR   152      59.210  47.820 131.460  1.00  0.00           H
ATOM   2343  CD2 TYR   152      57.950  47.600 129.680  1.00  0.00           C
ATOM   2344  HD2 TYR   152      57.820  46.550 129.910  1.00  0.00           H
ATOM   2345  C   TYR   152      54.460  46.270 126.940  1.00  0.00           C
ATOM   2346  O   TYR   152      54.840  45.170 126.510  1.00  0.00           O
ATOM   2347  N   TYR   153      53.410  46.950 126.390  1.00  0.00           N
ATOM   2348  H   TYR   153      53.140  47.880 126.690  1.00  0.00           H
ATOM   2349  CA  TYR   153      52.540  46.380 125.400  1.00  0.00           C
ATOM   2350  HA  TYR   153      53.070  45.570 124.910  1.00  0.00           H
ATOM   2351  CB  TYR   153      51.310  45.810 126.120  1.00  0.00           C
ATOM   2352  HB1 TYR   153      51.620  44.920 126.660  1.00  0.00           H
ATOM   2353  HB2 TYR   153      50.520  45.490 125.440  1.00  0.00           H
ATOM   2354  CG  TYR   153      50.570  46.700 127.090  1.00  0.00           C
ATOM   2355  CD1 TYR   153      50.660  46.400 128.450  1.00  0.00           C
ATOM   2356  HD1 TYR   153      51.360  45.630 128.740  1.00  0.00           H
ATOM   2357  CE1 TYR   153      49.910  47.150 129.380  1.00  0.00           C
ATOM   2358  HE1 TYR   153      49.760  46.870 130.410  1.00  0.00           H
ATOM   2359  CZ  TYR   153      49.040  48.150 128.890  1.00  0.00           C
ATOM   2360  OH  TYR   153      48.090  48.710 129.670  1.00  0.00           O
ATOM   2361  HH  TYR   153      47.500  49.270 129.170  1.00  0.00           H
ATOM   2362  CE2 TYR   153      48.950  48.450 127.510  1.00  0.00           C
ATOM   2363  HE2 TYR   153      48.310  49.250 127.150  1.00  0.00           H
ATOM   2364  CD2 TYR   153      49.770  47.750 126.650  1.00  0.00           C
ATOM   2365  HD2 TYR   153      49.590  47.960 125.610  1.00  0.00           H
ATOM   2366  C   TYR   153      52.060  47.430 124.410  1.00  0.00           C
ATOM   2367  O   TYR   153      52.010  48.610 124.730  1.00  0.00           O
ATOM   2368  N   LYS   154      51.710  46.970 123.180  1.00  0.00           N
ATOM   2369  H   LYS   154      51.880  46.000 122.960  1.00  0.00           H
ATOM   2370  CA  LYS   154      51.210  47.780 121.990  1.00  0.00           C
ATOM   2371  HA  LYS   154      50.700  48.680 122.330  1.00  0.00           H
ATOM   2372  CB  LYS   154      52.480  48.290 121.230  1.00  0.00           C
ATOM   2373  HB1 LYS   154      53.090  47.410 121.040  1.00  0.00           H
ATOM   2374  HB2 LYS   154      53.060  48.950 121.870  1.00  0.00           H
ATOM   2375  CG  LYS   154      52.270  49.010 119.930  1.00  0.00           C
ATOM   2376  HG1 LYS   154      51.860  50.000 120.140  1.00  0.00           H
ATOM   2377  HG2 LYS   154      51.570  48.470 119.290  1.00  0.00           H
ATOM   2378  CD  LYS   154      53.560  49.270 119.250  1.00  0.00           C
ATOM   2379  HD1 LYS   154      54.140  49.740 120.050  1.00  0.00           H
ATOM   2380  HD2 LYS   154      53.300  49.960 118.450  1.00  0.00           H
ATOM   2381  CE  LYS   154      54.270  48.120 118.680  1.00  0.00           C
ATOM   2382  HE1 LYS   154      53.560  47.690 117.970  1.00  0.00           H
ATOM   2383  HE2 LYS   154      54.440  47.380 119.460  1.00  0.00           H
ATOM   2384  NZ  LYS   154      55.520  48.420 117.890  1.00  0.00           N
ATOM   2385  HZ1 LYS   154      56.250  48.930 118.370  1.00  0.00           H
ATOM   2386  HZ2 LYS   154      55.940  47.560 117.580  1.00  0.00           H
ATOM   2387  HZ3 LYS   154      55.290  48.900 117.040  1.00  0.00           H
ATOM   2388  C   LYS   154      50.180  47.130 121.070  1.00  0.00           C
ATOM   2389  O   LYS   154      50.270  45.930 120.760  1.00  0.00           O
ATOM   2390  N   TYR   155      49.170  47.900 120.650  1.00  0.00           N
ATOM   2391  H   TYR   155      49.170  48.860 120.970  1.00  0.00           H
ATOM   2392  CA  TYR   155      48.030  47.560 119.700  1.00  0.00           C
ATOM   2393  HA  TYR   155      48.400  46.840 118.970  1.00  0.00           H
ATOM   2394  CB  TYR   155      46.760  47.040 120.450  1.00  0.00           C
ATOM   2395  HB1 TYR   155      46.640  47.720 121.300  1.00  0.00           H
ATOM   2396  HB2 TYR   155      46.930  46.050 120.860  1.00  0.00           H
ATOM   2397  CG  TYR   155      45.470  47.050 119.650  1.00  0.00           C
ATOM   2398  CD1 TYR   155      44.430  47.940 119.970  1.00  0.00           C
ATOM   2399  HD1 TYR   155      44.510  48.640 120.790  1.00  0.00           H
ATOM   2400  CE1 TYR   155      43.350  48.050 119.080  1.00  0.00           C
ATOM   2401  HE1 TYR   155      42.550  48.690 119.400  1.00  0.00           H
ATOM   2402  CZ  TYR   155      43.200  47.220 117.970  1.00  0.00           C
ATOM   2403  OH  TYR   155      42.050  47.280 117.240  1.00  0.00           O
ATOM   2404  HH  TYR   155      42.090  46.570 116.590  1.00  0.00           H
ATOM   2405  CE2 TYR   155      44.210  46.250 117.690  1.00  0.00           C
ATOM   2406  HE2 TYR   155      44.120  45.580 116.840  1.00  0.00           H
ATOM   2407  CD2 TYR   155      45.360  46.220 118.490  1.00  0.00           C
ATOM   2408  HD2 TYR   155      46.190  45.580 118.230  1.00  0.00           H
ATOM   2409  C   TYR   155      47.730  48.870 118.870  1.00  0.00           C
ATOM   2410  O   TYR   155      47.580  49.960 119.420  1.00  0.00           O
ATOM   2411  N   TYR   156      47.550  48.820 117.530  1.00  0.00           N
ATOM   2412  H   TYR   156      47.830  47.960 117.070  1.00  0.00           H
ATOM   2413  CA  TYR   156      46.620  49.760 116.820  1.00  0.00           C
ATOM   2414  HA  TYR   156      45.800  49.980 117.510  1.00  0.00           H
ATOM   2415  CB  TYR   156      47.290  51.110 116.380  1.00  0.00           C
ATOM   2416  HB1 TYR   156      47.480  51.780 117.220  1.00  0.00           H
ATOM   2417  HB2 TYR   156      46.610  51.580 115.670  1.00  0.00           H
ATOM   2418  CG  TYR   156      48.640  51.020 115.780  1.00  0.00           C
ATOM   2419  CD1 TYR   156      49.720  51.020 116.660  1.00  0.00           C
ATOM   2420  HD1 TYR   156      49.640  51.260 117.710  1.00  0.00           H
ATOM   2421  CE1 TYR   156      50.940  50.530 116.150  1.00  0.00           C
ATOM   2422  HE1 TYR   156      51.810  50.560 116.780  1.00  0.00           H
ATOM   2423  CZ  TYR   156      51.100  50.190 114.750  1.00  0.00           C
ATOM   2424  OH  TYR   156      52.330  49.860 114.270  1.00  0.00           O
ATOM   2425  HH  TYR   156      52.320  49.830 113.310  1.00  0.00           H
ATOM   2426  CE2 TYR   156      49.940  50.200 113.930  1.00  0.00           C
ATOM   2427  HE2 TYR   156      50.000  49.880 112.900  1.00  0.00           H
ATOM   2428  CD2 TYR   156      48.720  50.610 114.400  1.00  0.00           C
ATOM   2429  HD2 TYR   156      47.900  50.480 113.700  1.00  0.00           H
ATOM   2430  C   TYR   156      45.930  49.140 115.560  1.00  0.00           C
ATOM   2431  O   TYR   156      46.390  48.190 114.940  1.00  0.00           O
ATOM   2432  N   ALA   157      44.840  49.700 115.080  1.00  0.00           N
ATOM   2433  H   ALA   157      44.460  50.380 115.730  1.00  0.00           H
ATOM   2434  CA  ALA   157      44.130  49.210 113.910  1.00  0.00           C
ATOM   2435  HA  ALA   157      44.150  48.120 114.020  1.00  0.00           H
ATOM   2436  CB  ALA   157      42.630  49.700 113.970  1.00  0.00           C
ATOM   2437  HB1 ALA   157      42.050  49.420 113.090  1.00  0.00           H
ATOM   2438  HB2 ALA   157      42.120  49.220 114.810  1.00  0.00           H
ATOM   2439  HB3 ALA   157      42.590  50.780 113.910  1.00  0.00           H
ATOM   2440  C   ALA   157      44.790  49.560 112.590  1.00  0.00           C
ATOM   2441  O   ALA   157      44.380  50.540 111.970  1.00  0.00           O
ATOM   2442  N   ASP   158      45.750  48.740 112.140  1.00  0.00           N
ATOM   2443  H   ASP   158      46.010  47.970 112.730  1.00  0.00           H
ATOM   2444  CA  ASP   158      46.520  48.810 110.870  1.00  0.00           C
ATOM   2445  HA  ASP   158      47.080  49.740 110.960  1.00  0.00           H
ATOM   2446  CB  ASP   158      47.440  47.610 110.850  1.00  0.00           C
ATOM   2447  HB1 ASP   158      46.830  46.720 110.970  1.00  0.00           H
ATOM   2448  HB2 ASP   158      48.120  47.620 111.700  1.00  0.00           H
ATOM   2449  CG  ASP   158      48.270  47.360 109.610  1.00  0.00           C
ATOM   2450  OD1 ASP   158      47.870  46.320 108.980  1.00  0.00           O
ATOM   2451  OD2 ASP   158      49.100  48.240 109.210  1.00  0.00           O
ATOM   2452  C   ASP   158      45.550  48.920 109.570  1.00  0.00           C
ATOM   2453  O   ASP   158      46.090  49.340 108.550  1.00  0.00           O
ATOM   2454  N   ASP   159      44.270  48.580 109.520  1.00  0.00           N
ATOM   2455  H   ASP   159      43.860  48.020 110.260  1.00  0.00           H
ATOM   2456  CA  ASP   159      43.370  48.700 108.340  1.00  0.00           C
ATOM   2457  HA  ASP   159      43.690  49.550 107.730  1.00  0.00           H
ATOM   2458  CB  ASP   159      43.460  47.410 107.490  1.00  0.00           C
ATOM   2459  HB1 ASP   159      44.390  47.400 106.920  1.00  0.00           H
ATOM   2460  HB2 ASP   159      42.630  47.410 106.790  1.00  0.00           H
ATOM   2461  CG  ASP   159      43.330  46.180 108.400  1.00  0.00           C
ATOM   2462  OD1 ASP   159      42.340  46.040 109.180  1.00  0.00           O
ATOM   2463  OD2 ASP   159      44.100  45.220 108.220  1.00  0.00           O
ATOM   2464  C   ASP   159      41.900  48.980 108.810  1.00  0.00           C
ATOM   2465  O   ASP   159      40.970  48.610 108.140  1.00  0.00           O
ATOM   2466  N   GLY   160      41.710  49.670 109.900  1.00  0.00           N
ATOM   2467  H   GLY   160      42.490  49.900 110.500  1.00  0.00           H
ATOM   2468  CA  GLY   160      40.370  50.160 110.340  1.00  0.00           C
ATOM   2469  HA1 GLY   160      39.790  50.350 109.430  1.00  0.00           H
ATOM   2470  HA2 GLY   160      40.470  51.090 110.900  1.00  0.00           H
ATOM   2471  C   GLY   160      39.440  49.150 111.040  1.00  0.00           C
ATOM   2472  O   GLY   160      38.220  49.160 110.920  1.00  0.00           O
ATOM   2473  N   LYS   161      40.030  48.160 111.680  1.00  0.00           N
ATOM   2474  H   LYS   161      41.040  48.190 111.750  1.00  0.00           H
ATOM   2475  CA  LYS   161      39.230  47.100 112.300  1.00  0.00           C
ATOM   2476  HA  LYS   161      38.180  47.120 111.990  1.00  0.00           H
ATOM   2477  CB  LYS   161      39.770  45.730 111.960  1.00  0.00           C
ATOM   2478  HB1 LYS   161      40.540  45.400 112.660  1.00  0.00           H
ATOM   2479  HB2 LYS   161      40.280  45.890 111.010  1.00  0.00           H
ATOM   2480  CG  LYS   161      38.780  44.580 111.820  1.00  0.00           C
ATOM   2481  HG1 LYS   161      37.940  44.810 111.160  1.00  0.00           H
ATOM   2482  HG2 LYS   161      38.310  44.320 112.770  1.00  0.00           H
ATOM   2483  CD  LYS   161      39.430  43.300 111.380  1.00  0.00           C
ATOM   2484  HD1 LYS   161      38.750  42.540 111.770  1.00  0.00           H
ATOM   2485  HD2 LYS   161      40.380  43.100 111.880  1.00  0.00           H
ATOM   2486  CE  LYS   161      39.410  43.300 109.820  1.00  0.00           C
ATOM   2487  HE1 LYS   161      39.830  44.220 109.430  1.00  0.00           H
ATOM   2488  HE2 LYS   161      38.420  43.020 109.450  1.00  0.00           H
ATOM   2489  NZ  LYS   161      40.320  42.220 109.350  1.00  0.00           N
ATOM   2490  HZ1 LYS   161      40.220  42.120 108.350  1.00  0.00           H
ATOM   2491  HZ2 LYS   161      41.270  42.510 109.520  1.00  0.00           H
ATOM   2492  HZ3 LYS   161      40.050  41.290 109.630  1.00  0.00           H
ATOM   2493  C   LYS   161      39.060  47.450 113.780  1.00  0.00           C
ATOM   2494  O   LYS   161      39.900  47.050 114.640  1.00  0.00           O
ATOM   2495  N   CYS   162      37.930  48.190 114.040  1.00  0.00           N
ATOM   2496  H   CYS   162      37.250  48.280 113.310  1.00  0.00           H
ATOM   2497  CA  CYS   162      37.750  48.980 115.280  1.00  0.00           C
ATOM   2498  HA  CYS   162      38.540  48.700 115.990  1.00  0.00           H
ATOM   2499  CB  CYS   162      37.890  50.470 114.870  1.00  0.00           C
ATOM   2500  HB1 CYS   162      37.980  51.100 115.760  1.00  0.00           H
ATOM   2501  HB2 CYS   162      37.030  50.830 114.310  1.00  0.00           H
ATOM   2502  SG  CYS   162      39.380  50.750 113.910  1.00  0.00           S
ATOM   2503  C   CYS   162      36.470  48.710 116.010  1.00  0.00           C
ATOM   2504  O   CYS   162      36.300  49.350 117.060  1.00  0.00           O
ATOM   2505  N   SER   163      35.580  47.780 115.530  1.00  0.00           N
ATOM   2506  H   SER   163      35.860  47.240 114.720  1.00  0.00           H
ATOM   2507  CA  SER   163      34.420  47.300 116.270  1.00  0.00           C
ATOM   2508  HA  SER   163      34.340  47.810 117.230  1.00  0.00           H
ATOM   2509  CB  SER   163      33.140  47.500 115.380  1.00  0.00           C
ATOM   2510  HB1 SER   163      32.330  46.910 115.820  1.00  0.00           H
ATOM   2511  HB2 SER   163      33.360  47.240 114.350  1.00  0.00           H
ATOM   2512  OG  SER   163      32.720  48.840 115.370  1.00  0.00           O
ATOM   2513  HG  SER   163      32.090  48.920 116.090  1.00  0.00           H
ATOM   2514  C   SER   163      34.530  45.830 116.530  1.00  0.00           C
ATOM   2515  O   SER   163      34.730  45.070 115.560  1.00  0.00           O
ATOM   2516  N   SER   164      34.230  45.300 117.730  1.00  0.00           N
ATOM   2517  H   SER   164      34.250  45.900 118.540  1.00  0.00           H
ATOM   2518  CA  SER   164      34.110  43.810 118.000  1.00  0.00           C
ATOM   2519  HA  SER   164      33.700  43.270 117.150  1.00  0.00           H
ATOM   2520  CB  SER   164      35.610  43.360 118.290  1.00  0.00           C
ATOM   2521  HB1 SER   164      36.080  44.000 119.030  1.00  0.00           H
ATOM   2522  HB2 SER   164      36.200  43.450 117.380  1.00  0.00           H
ATOM   2523  OG  SER   164      35.760  42.080 118.730  1.00  0.00           O
ATOM   2524  HG  SER   164      35.380  41.410 118.160  1.00  0.00           H
ATOM   2525  C   SER   164      33.050  43.490 119.130  1.00  0.00           C
ATOM   2526  O   SER   164      32.800  44.310 120.010  1.00  0.00           O
ATOM   2527  N   THR   165      32.670  42.220 119.230  1.00  0.00           N
ATOM   2528  H   THR   165      32.910  41.590 118.490  1.00  0.00           H
ATOM   2529  CA  THR   165      32.000  41.680 120.460  1.00  0.00           C
ATOM   2530  HA  THR   165      31.500  42.540 120.920  1.00  0.00           H
ATOM   2531  CB  THR   165      30.870  40.710 120.140  1.00  0.00           C
ATOM   2532  HB  THR   165      30.480  40.240 121.040  1.00  0.00           H
ATOM   2533  CG2 THR   165      29.720  41.410 119.360  1.00  0.00           C
ATOM   2534 1HG2 THR   165      30.130  41.610 118.370  1.00  0.00           H
ATOM   2535 2HG2 THR   165      28.960  40.660 119.140  1.00  0.00           H
ATOM   2536 3HG2 THR   165      29.260  42.280 119.840  1.00  0.00           H
ATOM   2537  OG1 THR   165      31.190  39.650 119.270  1.00  0.00           O
ATOM   2538  HG1 THR   165      31.000  38.810 119.690  1.00  0.00           H
ATOM   2539  C   THR   165      32.960  41.120 121.550  1.00  0.00           C
ATOM   2540  O   THR   165      32.460  40.580 122.570  1.00  0.00           O
ATOM   2541  N   VAL   166      34.280  41.310 121.420  1.00  0.00           N
ATOM   2542  H   VAL   166      34.660  41.870 120.670  1.00  0.00           H
ATOM   2543  CA  VAL   166      35.250  40.940 122.450  1.00  0.00           C
ATOM   2544  HA  VAL   166      35.100  39.860 122.540  1.00  0.00           H
ATOM   2545  CB  VAL   166      36.720  41.180 121.930  1.00  0.00           C
ATOM   2546  HB  VAL   166      36.590  40.810 120.910  1.00  0.00           H
ATOM   2547  CG1 VAL   166      37.210  42.640 121.840  1.00  0.00           C
ATOM   2548 1HG1 VAL   166      36.570  43.240 121.200  1.00  0.00           H
ATOM   2549 2HG1 VAL   166      37.170  43.180 122.790  1.00  0.00           H
ATOM   2550 3HG1 VAL   166      38.230  42.620 121.460  1.00  0.00           H
ATOM   2551  CG2 VAL   166      37.690  40.410 122.760  1.00  0.00           C
ATOM   2552 1HG2 VAL   166      38.650  40.350 122.240  1.00  0.00           H
ATOM   2553 2HG2 VAL   166      37.800  41.030 123.650  1.00  0.00           H
ATOM   2554 3HG2 VAL   166      37.300  39.410 122.960  1.00  0.00           H
ATOM   2555  C   VAL   166      35.050  41.670 123.780  1.00  0.00           C
ATOM   2556  O   VAL   166      34.720  42.860 123.810  1.00  0.00           O
ATOM   2557  N   LYS   167      35.230  40.980 124.900  1.00  0.00           N
ATOM   2558  H   LYS   167      35.290  39.980 124.810  1.00  0.00           H
ATOM   2559  CA  LYS   167      35.180  41.540 126.250  1.00  0.00           C
ATOM   2560  HA  LYS   167      34.830  42.570 126.280  1.00  0.00           H
ATOM   2561  CB  LYS   167      34.300  40.500 127.070  1.00  0.00           C
ATOM   2562  HB1 LYS   167      34.550  40.580 128.130  1.00  0.00           H
ATOM   2563  HB2 LYS   167      34.490  39.460 126.810  1.00  0.00           H
ATOM   2564  CG  LYS   167      32.800  40.870 126.980  1.00  0.00           C
ATOM   2565  HG1 LYS   167      32.720  41.940 126.780  1.00  0.00           H
ATOM   2566  HG2 LYS   167      32.330  40.820 127.960  1.00  0.00           H
ATOM   2567  CD  LYS   167      31.980  40.180 125.880  1.00  0.00           C
ATOM   2568  HD1 LYS   167      31.760  39.160 126.190  1.00  0.00           H
ATOM   2569  HD2 LYS   167      32.700  40.180 125.060  1.00  0.00           H
ATOM   2570  CE  LYS   167      30.630  40.860 125.530  1.00  0.00           C
ATOM   2571  HE1 LYS   167      30.850  41.920 125.410  1.00  0.00           H
ATOM   2572  HE2 LYS   167      29.900  40.670 126.310  1.00  0.00           H
ATOM   2573  NZ  LYS   167      30.030  40.440 124.220  1.00  0.00           N
ATOM   2574  HZ1 LYS   167      29.570  39.550 124.350  1.00  0.00           H
ATOM   2575  HZ2 LYS   167      29.380  41.140 123.900  1.00  0.00           H
ATOM   2576  HZ3 LYS   167      30.680  40.340 123.460  1.00  0.00           H
ATOM   2577  C   LYS   167      36.610  41.510 126.840  1.00  0.00           C
ATOM   2578  O   LYS   167      37.390  40.640 126.390  1.00  0.00           O
ATOM   2579  N   GLN   168      36.900  42.320 127.830  1.00  0.00           N
ATOM   2580  H   GLN   168      36.200  42.960 128.140  1.00  0.00           H
ATOM   2581  CA  GLN   168      38.260  42.340 128.460  1.00  0.00           C
ATOM   2582  HA  GLN   168      39.020  42.590 127.710  1.00  0.00           H
ATOM   2583  CB  GLN   168      38.350  43.410 129.610  1.00  0.00           C
ATOM   2584  HB1 GLN   168      37.910  44.330 129.230  1.00  0.00           H
ATOM   2585  HB2 GLN   168      39.410  43.440 129.870  1.00  0.00           H
ATOM   2586  CG  GLN   168      37.510  43.340 130.930  1.00  0.00           C
ATOM   2587  HG1 GLN   168      37.820  44.140 131.610  1.00  0.00           H
ATOM   2588  HG2 GLN   168      37.820  42.400 131.390  1.00  0.00           H
ATOM   2589  CD  GLN   168      36.010  43.230 130.710  1.00  0.00           C
ATOM   2590  OE1 GLN   168      35.490  42.150 130.430  1.00  0.00           O
ATOM   2591  NE2 GLN   168      35.240  44.260 130.900  1.00  0.00           N
ATOM   2592 1HE2 GLN   168      35.490  45.120 131.380  1.00  0.00           H
ATOM   2593 2HE2 GLN   168      34.270  44.000 130.790  1.00  0.00           H
ATOM   2594  C   GLN   168      38.730  41.010 129.000  1.00  0.00           C
ATOM   2595  O   GLN   168      39.840  40.520 128.640  1.00  0.00           O
ATOM   2596  N   LYS   169      37.840  40.200 129.690  1.00  0.00           N
ATOM   2597  H   LYS   169      37.010  40.670 130.030  1.00  0.00           H
ATOM   2598  CA  LYS   169      38.080  38.770 130.010  1.00  0.00           C
ATOM   2599  HA  LYS   169      38.700  38.630 130.890  1.00  0.00           H
ATOM   2600  CB  LYS   169      36.770  38.070 130.400  1.00  0.00           C
ATOM   2601  HB1 LYS   169      37.010  37.060 130.750  1.00  0.00           H
ATOM   2602  HB2 LYS   169      36.100  38.160 129.550  1.00  0.00           H
ATOM   2603  CG  LYS   169      36.020  38.770 131.530  1.00  0.00           C
ATOM   2604  HG1 LYS   169      35.750  39.760 131.150  1.00  0.00           H
ATOM   2605  HG2 LYS   169      36.680  38.910 132.380  1.00  0.00           H
ATOM   2606  CD  LYS   169      34.740  38.080 132.020  1.00  0.00           C
ATOM   2607  HD1 LYS   169      34.920  37.060 132.380  1.00  0.00           H
ATOM   2608  HD2 LYS   169      34.150  37.880 131.120  1.00  0.00           H
ATOM   2609  CE  LYS   169      34.120  38.980 133.050  1.00  0.00           C
ATOM   2610  HE1 LYS   169      33.980  39.940 132.550  1.00  0.00           H
ATOM   2611  HE2 LYS   169      34.810  38.980 133.890  1.00  0.00           H
ATOM   2612  NZ  LYS   169      32.760  38.510 133.560  1.00  0.00           N
ATOM   2613  HZ1 LYS   169      32.830  37.640 134.050  1.00  0.00           H
ATOM   2614  HZ2 LYS   169      32.310  39.130 134.220  1.00  0.00           H
ATOM   2615  HZ3 LYS   169      32.090  38.440 132.810  1.00  0.00           H
ATOM   2616  C   LYS   169      38.670  37.950 128.910  1.00  0.00           C
ATOM   2617  O   LYS   169      39.550  37.110 129.100  1.00  0.00           O
ATOM   2618  N   THR   170      38.150  38.150 127.730  1.00  0.00           N
ATOM   2619  H   THR   170      37.280  38.660 127.670  1.00  0.00           H
ATOM   2620  CA  THR   170      38.340  37.160 126.620  1.00  0.00           C
ATOM   2621  HA  THR   170      38.330  36.120 126.950  1.00  0.00           H
ATOM   2622  CB  THR   170      37.210  37.370 125.650  1.00  0.00           C
ATOM   2623  HB  THR   170      37.230  38.320 125.110  1.00  0.00           H
ATOM   2624  CG2 THR   170      37.210  36.290 124.630  1.00  0.00           C
ATOM   2625 1HG2 THR   170      37.020  35.330 125.110  1.00  0.00           H
ATOM   2626 2HG2 THR   170      36.410  36.460 123.900  1.00  0.00           H
ATOM   2627 3HG2 THR   170      38.160  36.360 124.090  1.00  0.00           H
ATOM   2628  OG1 THR   170      36.010  37.150 126.280  1.00  0.00           O
ATOM   2629  HG1 THR   170      36.220  36.470 126.920  1.00  0.00           H
ATOM   2630  C   THR   170      39.770  37.410 125.940  1.00  0.00           C
ATOM   2631  O   THR   170      40.420  36.440 125.560  1.00  0.00           O
ATOM   2632  N   ILE   171      40.200  38.680 125.920  1.00  0.00           N
ATOM   2633  H   ILE   171      39.580  39.340 126.350  1.00  0.00           H
ATOM   2634  CA  ILE   171      41.610  39.130 125.600  1.00  0.00           C
ATOM   2635  HA  ILE   171      42.060  38.510 124.820  1.00  0.00           H
ATOM   2636  CB  ILE   171      41.510  40.580 125.100  1.00  0.00           C
ATOM   2637  HB  ILE   171      41.020  40.600 124.130  1.00  0.00           H
ATOM   2638  CG2 ILE   171      40.710  41.630 125.970  1.00  0.00           C
ATOM   2639 1HG2 ILE   171      39.660  41.400 125.780  1.00  0.00           H
ATOM   2640 2HG2 ILE   171      41.090  41.650 126.990  1.00  0.00           H
ATOM   2641 3HG2 ILE   171      40.710  42.660 125.610  1.00  0.00           H
ATOM   2642  CG1 ILE   171      42.860  41.250 124.830  1.00  0.00           C
ATOM   2643 1HG1 ILE   171      43.410  41.090 125.760  1.00  0.00           H
ATOM   2644 2HG1 ILE   171      42.540  42.280 124.700  1.00  0.00           H
ATOM   2645  CD  ILE   171      43.570  40.710 123.540  1.00  0.00           C
ATOM   2646  HD1 ILE   171      44.010  39.720 123.640  1.00  0.00           H
ATOM   2647  HD2 ILE   171      42.880  40.760 122.700  1.00  0.00           H
ATOM   2648  HD3 ILE   171      44.360  41.410 123.250  1.00  0.00           H
ATOM   2649  C   ILE   171      42.580  38.920 126.750  1.00  0.00           C
ATOM   2650  O   ILE   171      43.670  38.520 126.470  1.00  0.00           O
ATOM   2651  N   ALA   172      42.250  39.310 128.030  1.00  0.00           N
ATOM   2652  H   ALA   172      41.410  39.840 128.180  1.00  0.00           H
ATOM   2653  CA  ALA   172      43.190  39.000 129.150  1.00  0.00           C
ATOM   2654  HA  ALA   172      44.150  39.470 128.910  1.00  0.00           H
ATOM   2655  CB  ALA   172      42.560  39.500 130.510  1.00  0.00           C
ATOM   2656  HB1 ALA   172      41.560  39.080 130.600  1.00  0.00           H
ATOM   2657  HB2 ALA   172      43.250  39.080 131.240  1.00  0.00           H
ATOM   2658  HB3 ALA   172      42.610  40.590 130.540  1.00  0.00           H
ATOM   2659  C   ALA   172      43.410  37.460 129.280  1.00  0.00           C
ATOM   2660  O   ALA   172      44.490  37.040 129.700  1.00  0.00           O
ATOM   2661  N   GLY   173      42.400  36.650 129.140  1.00  0.00           N
ATOM   2662  H   GLY   173      41.480  37.030 128.970  1.00  0.00           H
ATOM   2663  CA  GLY   173      42.590  35.200 129.250  1.00  0.00           C
ATOM   2664  HA1 GLY   173      41.660  34.650 129.130  1.00  0.00           H
ATOM   2665  HA2 GLY   173      42.990  34.990 130.240  1.00  0.00           H
ATOM   2666  C   GLY   173      43.600  34.660 128.220  1.00  0.00           C
ATOM   2667  O   GLY   173      44.550  33.970 128.520  1.00  0.00           O
ATOM   2668  N   ALA   174      43.340  35.010 127.000  1.00  0.00           N
ATOM   2669  H   ALA   174      42.530  35.600 126.880  1.00  0.00           H
ATOM   2670  CA  ALA   174      44.070  34.540 125.860  1.00  0.00           C
ATOM   2671  HA  ALA   174      44.140  33.460 125.710  1.00  0.00           H
ATOM   2672  CB  ALA   174      43.360  34.990 124.610  1.00  0.00           C
ATOM   2673  HB1 ALA   174      43.540  36.060 124.500  1.00  0.00           H
ATOM   2674  HB2 ALA   174      43.710  34.560 123.670  1.00  0.00           H
ATOM   2675  HB3 ALA   174      42.280  34.830 124.590  1.00  0.00           H
ATOM   2676  C   ALA   174      45.570  34.920 125.890  1.00  0.00           C
ATOM   2677  O   ALA   174      46.360  34.090 125.610  1.00  0.00           O
ATOM   2678  N   LEU   175      45.930  36.170 126.220  1.00  0.00           N
ATOM   2679  H   LEU   175      45.140  36.720 126.550  1.00  0.00           H
ATOM   2680  CA  LEU   175      47.340  36.570 126.270  1.00  0.00           C
ATOM   2681  HA  LEU   175      47.740  36.100 125.370  1.00  0.00           H
ATOM   2682  CB  LEU   175      47.370  38.080 126.260  1.00  0.00           C
ATOM   2683  HB1 LEU   175      48.280  38.430 126.760  1.00  0.00           H
ATOM   2684  HB2 LEU   175      46.560  38.300 126.950  1.00  0.00           H
ATOM   2685  CG  LEU   175      47.140  38.810 124.920  1.00  0.00           C
ATOM   2686  HG  LEU   175      46.270  38.400 124.400  1.00  0.00           H
ATOM   2687  CD1 LEU   175      46.980  40.240 125.270  1.00  0.00           C
ATOM   2688 1HD1 LEU   175      47.960  40.550 125.640  1.00  0.00           H
ATOM   2689 2HD1 LEU   175      46.710  40.730 124.330  1.00  0.00           H
ATOM   2690 3HD1 LEU   175      46.220  40.430 126.030  1.00  0.00           H
ATOM   2691  CD2 LEU   175      48.330  38.650 123.960  1.00  0.00           C
ATOM   2692 1HD2 LEU   175      48.180  39.040 122.960  1.00  0.00           H
ATOM   2693 2HD2 LEU   175      49.300  38.920 124.380  1.00  0.00           H
ATOM   2694 3HD2 LEU   175      48.400  37.620 123.640  1.00  0.00           H
ATOM   2695  C   LEU   175      48.100  35.980 127.500  1.00  0.00           C
ATOM   2696  O   LEU   175      49.290  35.780 127.410  1.00  0.00           O
ATOM   2697  N   GLN   176      47.370  35.670 128.590  1.00  0.00           N
ATOM   2698  H   GLN   176      46.390  35.930 128.570  1.00  0.00           H
ATOM   2699  CA  GLN   176      47.900  34.960 129.790  1.00  0.00           C
ATOM   2700  HA  GLN   176      48.780  35.490 130.170  1.00  0.00           H
ATOM   2701  CB  GLN   176      46.810  35.040 130.840  1.00  0.00           C
ATOM   2702  HB1 GLN   176      45.960  34.410 130.560  1.00  0.00           H
ATOM   2703  HB2 GLN   176      46.440  36.060 130.850  1.00  0.00           H
ATOM   2704  CG  GLN   176      47.240  34.540 132.220  1.00  0.00           C
ATOM   2705  HG1 GLN   176      46.900  35.330 132.890  1.00  0.00           H
ATOM   2706  HG2 GLN   176      48.330  34.580 132.240  1.00  0.00           H
ATOM   2707  CD  GLN   176      46.550  33.190 132.590  1.00  0.00           C
ATOM   2708  OE1 GLN   176      46.280  32.300 131.780  1.00  0.00           O
ATOM   2709  NE2 GLN   176      46.170  32.950 133.860  1.00  0.00           N
ATOM   2710 1HE2 GLN   176      46.360  33.680 134.530  1.00  0.00           H
ATOM   2711 2HE2 GLN   176      46.020  31.990 134.130  1.00  0.00           H
ATOM   2712  C   GLN   176      48.280  33.490 129.430  1.00  0.00           C
ATOM   2713  O   GLN   176      49.350  33.000 129.730  1.00  0.00           O
ATOM   2714  N   ALA   177      47.400  32.700 128.710  1.00  0.00           N
ATOM   2715  H   ALA   177      46.510  33.080 128.420  1.00  0.00           H
ATOM   2716  CA  ALA   177      47.780  31.330 128.300  1.00  0.00           C
ATOM   2717  HA  ALA   177      48.220  30.880 129.190  1.00  0.00           H
ATOM   2718  CB  ALA   177      46.490  30.640 127.770  1.00  0.00           C
ATOM   2719  HB1 ALA   177      45.670  30.700 128.480  1.00  0.00           H
ATOM   2720  HB2 ALA   177      46.110  31.140 126.880  1.00  0.00           H
ATOM   2721  HB3 ALA   177      46.800  29.630 127.510  1.00  0.00           H
ATOM   2722  C   ALA   177      48.900  31.350 127.190  1.00  0.00           C
ATOM   2723  O   ALA   177      49.860  30.540 127.120  1.00  0.00           O
ATOM   2724  N   ALA   178      48.840  32.270 126.200  1.00  0.00           N
ATOM   2725  H   ALA   178      48.050  32.890 126.250  1.00  0.00           H
ATOM   2726  CA  ALA   178      49.740  32.230 124.980  1.00  0.00           C
ATOM   2727  HA  ALA   178      49.640  31.220 124.580  1.00  0.00           H
ATOM   2728  CB  ALA   178      49.180  33.250 123.990  1.00  0.00           C
ATOM   2729  HB1 ALA   178      49.630  33.140 123.000  1.00  0.00           H
ATOM   2730  HB2 ALA   178      48.110  33.150 123.820  1.00  0.00           H
ATOM   2731  HB3 ALA   178      49.410  34.260 124.310  1.00  0.00           H
ATOM   2732  C   ALA   178      51.220  32.460 125.240  1.00  0.00           C
ATOM   2733  O   ALA   178      52.070  31.730 124.710  1.00  0.00           O
ATOM   2734  N   VAL   179      51.680  33.280 126.250  1.00  0.00           N
ATOM   2735  H   VAL   179      51.040  33.980 126.590  1.00  0.00           H
ATOM   2736  CA  VAL   179      53.090  33.290 126.710  1.00  0.00           C
ATOM   2737  HA  VAL   179      53.780  33.190 125.870  1.00  0.00           H
ATOM   2738  CB  VAL   179      53.340  34.490 127.640  1.00  0.00           C
ATOM   2739  HB  VAL   179      54.420  34.510 127.840  1.00  0.00           H
ATOM   2740  CG1 VAL   179      53.080  35.790 126.880  1.00  0.00           C
ATOM   2741 1HG1 VAL   179      52.050  35.940 126.530  1.00  0.00           H
ATOM   2742 2HG1 VAL   179      53.210  36.640 127.540  1.00  0.00           H
ATOM   2743 3HG1 VAL   179      53.550  35.710 125.900  1.00  0.00           H
ATOM   2744  CG2 VAL   179      52.570  34.440 129.030  1.00  0.00           C
ATOM   2745 1HG2 VAL   179      52.800  35.350 129.580  1.00  0.00           H
ATOM   2746 2HG2 VAL   179      51.500  34.360 128.850  1.00  0.00           H
ATOM   2747 3HG2 VAL   179      52.900  33.550 129.560  1.00  0.00           H
ATOM   2748  C   VAL   179      53.450  32.070 127.520  1.00  0.00           C
ATOM   2749  O   VAL   179      54.590  31.570 127.530  1.00  0.00           O
ATOM   2750  N   ARG   180      52.450  31.400 128.060  1.00  0.00           N
ATOM   2751  H   ARG   180      51.520  31.770 127.960  1.00  0.00           H
ATOM   2752  CA  ARG   180      52.610  30.210 128.880  1.00  0.00           C
ATOM   2753  HA  ARG   180      53.470  30.390 129.510  1.00  0.00           H
ATOM   2754  CB  ARG   180      51.460  30.010 129.820  1.00  0.00           C
ATOM   2755  HB1 ARG   180      50.710  29.290 129.510  1.00  0.00           H
ATOM   2756  HB2 ARG   180      50.930  30.950 129.680  1.00  0.00           H
ATOM   2757  CG  ARG   180      51.720  29.760 131.290  1.00  0.00           C
ATOM   2758  HG1 ARG   180      50.780  29.700 131.840  1.00  0.00           H
ATOM   2759  HG2 ARG   180      52.210  30.590 131.790  1.00  0.00           H
ATOM   2760  CD  ARG   180      52.520  28.470 131.480  1.00  0.00           C
ATOM   2761  HD1 ARG   180      53.520  28.600 131.080  1.00  0.00           H
ATOM   2762  HD2 ARG   180      51.990  27.790 130.800  1.00  0.00           H
ATOM   2763  NE  ARG   180      52.460  28.080 132.930  1.00  0.00           N
ATOM   2764  HE  ARG   180      52.500  28.860 133.570  1.00  0.00           H
ATOM   2765  CZ  ARG   180      52.490  26.970 133.500  1.00  0.00           C
ATOM   2766  NH1 ARG   180      52.230  25.880 132.810  1.00  0.00           N
ATOM   2767 1HH1 ARG   180      52.050  25.890 131.820  1.00  0.00           H
ATOM   2768 2HH1 ARG   180      52.370  25.030 133.340  1.00  0.00           H
ATOM   2769  NH2 ARG   180      52.780  26.880 134.740  1.00  0.00           N
ATOM   2770 1HH2 ARG   180      53.020  27.710 135.260  1.00  0.00           H
ATOM   2771 2HH2 ARG   180      52.920  26.000 135.230  1.00  0.00           H
ATOM   2772  C   ARG   180      52.930  28.960 128.170  1.00  0.00           C
ATOM   2773  O   ARG   180      53.700  28.120 128.590  1.00  0.00           O
ATOM   2774  N   GLN   181      52.410  28.890 126.920  1.00  0.00           N
ATOM   2775  H   GLN   181      51.700  29.500 126.550  1.00  0.00           H
ATOM   2776  CA  GLN   181      52.720  27.750 125.980  1.00  0.00           C
ATOM   2777  HA  GLN   181      52.880  26.830 126.540  1.00  0.00           H
ATOM   2778  CB  GLN   181      51.570  27.600 125.020  1.00  0.00           C
ATOM   2779  HB1 GLN   181      51.410  28.500 124.430  1.00  0.00           H
ATOM   2780  HB2 GLN   181      50.620  27.500 125.550  1.00  0.00           H
ATOM   2781  CG  GLN   181      51.680  26.450 123.970  1.00  0.00           C
ATOM   2782  HG1 GLN   181      52.570  26.660 123.380  1.00  0.00           H
ATOM   2783  HG2 GLN   181      50.820  26.510 123.310  1.00  0.00           H
ATOM   2784  CD  GLN   181      51.900  25.030 124.460  1.00  0.00           C
ATOM   2785  OE1 GLN   181      51.750  24.680 125.640  1.00  0.00           O
ATOM   2786  NE2 GLN   181      52.080  24.110 123.510  1.00  0.00           N
ATOM   2787 1HE2 GLN   181      52.240  24.460 122.580  1.00  0.00           H
ATOM   2788 2HE2 GLN   181      51.960  23.130 123.740  1.00  0.00           H
ATOM   2789  C   GLN   181      54.050  28.010 125.190  1.00  0.00           C
ATOM   2790  O   GLN   181      54.820  27.070 125.010  1.00  0.00           O
ATOM   2791  N   LEU   182      54.240  29.270 124.850  1.00  0.00           N
ATOM   2792  H   LEU   182      53.620  30.010 125.150  1.00  0.00           H
ATOM   2793  CA  LEU   182      55.470  29.630 124.080  1.00  0.00           C
ATOM   2794  HA  LEU   182      55.670  28.780 123.420  1.00  0.00           H
ATOM   2795  CB  LEU   182      55.250  30.920 123.220  1.00  0.00           C
ATOM   2796  HB1 LEU   182      56.180  30.980 122.640  1.00  0.00           H
ATOM   2797  HB2 LEU   182      55.140  31.850 123.780  1.00  0.00           H
ATOM   2798  CG  LEU   182      54.120  30.800 122.200  1.00  0.00           C
ATOM   2799  HG  LEU   182      53.180  30.670 122.730  1.00  0.00           H
ATOM   2800  CD1 LEU   182      54.080  32.020 121.270  1.00  0.00           C
ATOM   2801 1HD1 LEU   182      53.860  32.940 121.800  1.00  0.00           H
ATOM   2802 2HD1 LEU   182      54.940  32.020 120.610  1.00  0.00           H
ATOM   2803 3HD1 LEU   182      53.230  31.770 120.640  1.00  0.00           H
ATOM   2804  CD2 LEU   182      54.310  29.600 121.220  1.00  0.00           C
ATOM   2805 1HD2 LEU   182      53.400  29.590 120.620  1.00  0.00           H
ATOM   2806 2HD2 LEU   182      55.260  29.710 120.700  1.00  0.00           H
ATOM   2807 3HD2 LEU   182      54.330  28.700 121.840  1.00  0.00           H
ATOM   2808  C   LEU   182      56.680  29.730 124.990  1.00  0.00           C
ATOM   2809  O   LEU   182      57.720  29.340 124.480  1.00  0.00           O
ATOM   2810  N   GLU   183      56.580  30.250 126.190  1.00  0.00           N
ATOM   2811  H   GLU   183      55.690  30.610 126.500  1.00  0.00           H
ATOM   2812  CA  GLU   183      57.770  30.650 126.970  1.00  0.00           C
ATOM   2813  HA  GLU   183      58.660  30.300 126.430  1.00  0.00           H
ATOM   2814  CB  GLU   183      57.990  32.180 127.040  1.00  0.00           C
ATOM   2815  HB1 GLU   183      57.350  32.620 127.800  1.00  0.00           H
ATOM   2816  HB2 GLU   183      57.730  32.570 126.050  1.00  0.00           H
ATOM   2817  CG  GLU   183      59.360  32.600 127.440  1.00  0.00           C
ATOM   2818  HG1 GLU   183      59.690  32.040 128.320  1.00  0.00           H
ATOM   2819  HG2 GLU   183      59.470  33.670 127.630  1.00  0.00           H
ATOM   2820  CD  GLU   183      60.470  32.220 126.350  1.00  0.00           C
ATOM   2821  OE1 GLU   183      61.200  31.220 126.510  1.00  0.00           O
ATOM   2822  OE2 GLU   183      60.510  32.970 125.320  1.00  0.00           O
ATOM   2823  C   GLU   183      57.760  29.980 128.350  1.00  0.00           C
ATOM   2824  O   GLU   183      58.790  29.860 128.990  1.00  0.00           O
ATOM   2825  N   GLY   184      56.620  29.540 128.910  1.00  0.00           N
ATOM   2826  H   GLY   184      55.760  29.760 128.420  1.00  0.00           H
ATOM   2827  CA  GLY   184      56.550  28.950 130.230  1.00  0.00           C
ATOM   2828  HA1 GLY   184      57.320  28.200 130.420  1.00  0.00           H
ATOM   2829  HA2 GLY   184      55.580  28.450 130.270  1.00  0.00           H
ATOM   2830  C   GLY   184      56.620  29.900 131.420  1.00  0.00           C
ATOM   2831  O   GLY   184      55.800  30.810 131.590  1.00  0.00           O
ATOM   2832  N   ASN   185      57.490  29.660 132.390  1.00  0.00           N
ATOM   2833  H   ASN   185      57.990  28.790 132.260  1.00  0.00           H
ATOM   2834  CA  ASN   185      57.620  30.360 133.710  1.00  0.00           C
ATOM   2835  HA  ASN   185      56.650  30.730 134.030  1.00  0.00           H
ATOM   2836  CB  ASN   185      58.160  29.350 134.750  1.00  0.00           C
ATOM   2837  HB1 ASN   185      58.090  29.830 135.720  1.00  0.00           H
ATOM   2838  HB2 ASN   185      59.190  29.110 134.480  1.00  0.00           H
ATOM   2839  CG  ASN   185      57.290  28.070 134.890  1.00  0.00           C
ATOM   2840  OD1 ASN   185      56.440  27.950 135.710  1.00  0.00           O
ATOM   2841  ND2 ASN   185      57.620  27.070 134.180  1.00  0.00           N
ATOM   2842 1HD2 ASN   185      58.320  27.150 133.450  1.00  0.00           H
ATOM   2843 2HD2 ASN   185      56.940  26.340 134.020  1.00  0.00           H
ATOM   2844  C   ASN   185      58.550  31.570 133.630  1.00  0.00           C
ATOM   2845  O   ASN   185      59.020  32.070 134.610  1.00  0.00           O
ATOM   2846  N   GLN   186      58.800  32.060 132.400  1.00  0.00           N
ATOM   2847  H   GLN   186      58.660  31.500 131.570  1.00  0.00           H
ATOM   2848  CA  GLN   186      59.560  33.270 132.200  1.00  0.00           C
ATOM   2849  HA  GLN   186      59.230  33.910 133.030  1.00  0.00           H
ATOM   2850  CB  GLN   186      61.110  32.980 132.210  1.00  0.00           C
ATOM   2851  HB1 GLN   186      61.380  32.670 133.220  1.00  0.00           H
ATOM   2852  HB2 GLN   186      61.540  33.950 131.970  1.00  0.00           H
ATOM   2853  CG  GLN   186      61.610  31.940 131.290  1.00  0.00           C
ATOM   2854  HG1 GLN   186      62.700  32.050 131.210  1.00  0.00           H
ATOM   2855  HG2 GLN   186      61.180  32.060 130.300  1.00  0.00           H
ATOM   2856  CD  GLN   186      61.320  30.510 131.770  1.00  0.00           C
ATOM   2857  OE1 GLN   186      61.540  30.180 133.010  1.00  0.00           O
ATOM   2858  NE2 GLN   186      60.910  29.550 130.910  1.00  0.00           N
ATOM   2859 1HE2 GLN   186      60.530  29.840 130.030  1.00  0.00           H
ATOM   2860 2HE2 GLN   186      60.690  28.630 131.280  1.00  0.00           H
ATOM   2861  C   GLN   186      59.090  34.070 130.970  1.00  0.00           C
ATOM   2862  O   GLN   186      58.290  33.610 130.130  1.00  0.00           O
ATOM   2863  N   LEU   187      59.520  35.350 130.850  1.00  0.00           N
ATOM   2864  H   LEU   187      59.860  35.850 131.660  1.00  0.00           H
ATOM   2865  CA  LEU   187      59.430  36.250 129.670  1.00  0.00           C
ATOM   2866  HA  LEU   187      59.490  35.530 128.850  1.00  0.00           H
ATOM   2867  CB  LEU   187      58.050  37.060 129.700  1.00  0.00           C
ATOM   2868  HB1 LEU   187      58.020  37.620 130.630  1.00  0.00           H
ATOM   2869  HB2 LEU   187      57.260  36.310 129.650  1.00  0.00           H
ATOM   2870  CG  LEU   187      57.790  37.980 128.540  1.00  0.00           C
ATOM   2871  HG  LEU   187      58.750  38.320 128.150  1.00  0.00           H
ATOM   2872  CD1 LEU   187      56.980  37.190 127.380  1.00  0.00           C
ATOM   2873 1HD1 LEU   187      57.310  36.170 127.190  1.00  0.00           H
ATOM   2874 2HD1 LEU   187      55.930  37.090 127.670  1.00  0.00           H
ATOM   2875 3HD1 LEU   187      57.050  37.810 126.490  1.00  0.00           H
ATOM   2876  CD2 LEU   187      56.900  39.070 129.050  1.00  0.00           C
ATOM   2877 1HD2 LEU   187      57.520  39.730 129.660  1.00  0.00           H
ATOM   2878 2HD2 LEU   187      56.400  39.550 128.210  1.00  0.00           H
ATOM   2879 3HD2 LEU   187      56.060  38.710 129.640  1.00  0.00           H
ATOM   2880  C   LEU   187      60.590  37.240 129.640  1.00  0.00           C
ATOM   2881  O   LEU   187      60.680  38.110 130.470  1.00  0.00           O
ATOM   2882  N   CYS   188      61.540  37.040 128.740  1.00  0.00           N
ATOM   2883  H   CYS   188      61.420  36.300 128.070  1.00  0.00           H
ATOM   2884  CA  CYS   188      62.820  37.790 128.610  1.00  0.00           C
ATOM   2885  HA  CYS   188      62.840  38.530 129.410  1.00  0.00           H
ATOM   2886  CB  CYS   188      63.960  36.840 128.770  1.00  0.00           C
ATOM   2887  HB1 CYS   188      64.890  37.330 129.070  1.00  0.00           H
ATOM   2888  HB2 CYS   188      64.240  36.430 127.800  1.00  0.00           H
ATOM   2889  SG  CYS   188      63.600  35.540 129.930  1.00  0.00           S
ATOM   2890  C   CYS   188      62.900  38.570 127.310  1.00  0.00           C
ATOM   2891  O   CYS   188      63.670  39.490 127.360  1.00  0.00           O
ATOM   2892  N   ASN   189      62.190  38.130 126.280  1.00  0.00           N
ATOM   2893  H   ASN   189      61.570  37.390 126.590  1.00  0.00           H
ATOM   2894  CA  ASN   189      62.230  38.650 124.920  1.00  0.00           C
ATOM   2895  HA  ASN   189      62.660  39.640 125.040  1.00  0.00           H
ATOM   2896  CB  ASN   189      63.240  37.830 124.100  1.00  0.00           C
ATOM   2897  HB1 ASN   189      62.800  36.830 124.090  1.00  0.00           H
ATOM   2898  HB2 ASN   189      64.170  37.730 124.650  1.00  0.00           H
ATOM   2899  CG  ASN   189      63.520  38.320 122.690  1.00  0.00           C
ATOM   2900  OD1 ASN   189      63.570  39.550 122.510  1.00  0.00           O
ATOM   2901  ND2 ASN   189      63.520  37.450 121.730  1.00  0.00           N
ATOM   2902 1HD2 ASN   189      63.370  36.470 121.890  1.00  0.00           H
ATOM   2903 2HD2 ASN   189      63.610  37.840 120.810  1.00  0.00           H
ATOM   2904  C   ASN   189      60.810  38.830 124.360  1.00  0.00           C
ATOM   2905  O   ASN   189      59.830  38.350 125.030  1.00  0.00           O
ATOM   2906  N   ASN   190      60.750  39.600 123.270  1.00  0.00           N
ATOM   2907  H   ASN   190      61.580  39.830 122.750  1.00  0.00           H
ATOM   2908  CA  ASN   190      59.430  40.160 122.770  1.00  0.00           C
ATOM   2909  HA  ASN   190      58.890  40.180 123.710  1.00  0.00           H
ATOM   2910  CB  ASN   190      59.540  41.580 122.180  1.00  0.00           C
ATOM   2911  HB1 ASN   190      58.560  41.930 121.880  1.00  0.00           H
ATOM   2912  HB2 ASN   190      60.210  41.560 121.320  1.00  0.00           H
ATOM   2913  CG  ASN   190      60.230  42.630 123.020  1.00  0.00           C
ATOM   2914  OD1 ASN   190      59.770  42.890 124.120  1.00  0.00           O
ATOM   2915  ND2 ASN   190      61.430  43.080 122.770  1.00  0.00           N
ATOM   2916 1HD2 ASN   190      61.840  42.690 121.930  1.00  0.00           H
ATOM   2917 2HD2 ASN   190      61.690  43.910 123.280  1.00  0.00           H
ATOM   2918  C   ASN   190      58.590  39.200 121.940  1.00  0.00           C
ATOM   2919  O   ASN   190      59.100  38.290 121.290  1.00  0.00           O
ATOM   2920  N   TYR   191      57.280  39.310 122.100  1.00  0.00           N
ATOM   2921  H   TYR   191      56.930  40.040 122.700  1.00  0.00           H
ATOM   2922  CA  TYR   191      56.250  38.350 121.490  1.00  0.00           C
ATOM   2923  HA  TYR   191      56.810  37.720 120.800  1.00  0.00           H
ATOM   2924  CB  TYR   191      55.570  37.460 122.450  1.00  0.00           C
ATOM   2925  HB1 TYR   191      54.630  37.230 121.970  1.00  0.00           H
ATOM   2926  HB2 TYR   191      55.360  38.040 123.350  1.00  0.00           H
ATOM   2927  CG  TYR   191      56.400  36.240 122.780  1.00  0.00           C
ATOM   2928  CD1 TYR   191      56.200  35.100 121.980  1.00  0.00           C
ATOM   2929  HD1 TYR   191      55.480  35.120 121.170  1.00  0.00           H
ATOM   2930  CE1 TYR   191      56.950  33.890 122.230  1.00  0.00           C
ATOM   2931  HE1 TYR   191      56.800  33.000 121.640  1.00  0.00           H
ATOM   2932  CZ  TYR   191      57.880  33.950 123.310  1.00  0.00           C
ATOM   2933  OH  TYR   191      58.590  32.830 123.620  1.00  0.00           O
ATOM   2934  HH  TYR   191      59.210  33.030 124.330  1.00  0.00           H
ATOM   2935  CE2 TYR   191      58.180  35.110 124.040  1.00  0.00           C
ATOM   2936  HE2 TYR   191      58.990  35.170 124.750  1.00  0.00           H
ATOM   2937  CD2 TYR   191      57.390  36.260 123.770  1.00  0.00           C
ATOM   2938  HD2 TYR   191      57.590  37.250 124.140  1.00  0.00           H
ATOM   2939  C   TYR   191      55.200  39.140 120.680  1.00  0.00           C
ATOM   2940  O   TYR   191      54.640  40.120 121.140  1.00  0.00           O
ATOM   2941  N   LEU   192      54.970  38.640 119.480  1.00  0.00           N
ATOM   2942  H   LEU   192      55.550  37.860 119.230  1.00  0.00           H
ATOM   2943  CA  LEU   192      53.960  38.970 118.520  1.00  0.00           C
ATOM   2944  HA  LEU   192      53.530  39.920 118.820  1.00  0.00           H
ATOM   2945  CB  LEU   192      54.640  39.260 117.180  1.00  0.00           C
ATOM   2946  HB1 LEU   192      55.370  38.500 116.890  1.00  0.00           H
ATOM   2947  HB2 LEU   192      55.190  40.190 117.300  1.00  0.00           H
ATOM   2948  CG  LEU   192      53.700  39.460 115.970  1.00  0.00           C
ATOM   2949  HG  LEU   192      53.160  38.530 115.790  1.00  0.00           H
ATOM   2950  CD1 LEU   192      52.800  40.690 116.050  1.00  0.00           C
ATOM   2951 1HD1 LEU   192      52.090  40.610 115.230  1.00  0.00           H
ATOM   2952 2HD1 LEU   192      52.250  40.690 117.000  1.00  0.00           H
ATOM   2953 3HD1 LEU   192      53.350  41.610 115.910  1.00  0.00           H
ATOM   2954  CD2 LEU   192      54.530  39.700 114.710  1.00  0.00           C
ATOM   2955 1HD2 LEU   192      53.950  39.840 113.800  1.00  0.00           H
ATOM   2956 2HD2 LEU   192      55.140  40.590 114.850  1.00  0.00           H
ATOM   2957 3HD2 LEU   192      55.120  38.800 114.560  1.00  0.00           H
ATOM   2958  C   LEU   192      52.840  37.920 118.450  1.00  0.00           C
ATOM   2959  O   LEU   192      53.150  36.870 118.010  1.00  0.00           O
ATOM   2960  N   PHE   193      51.590  38.280 118.680  1.00  0.00           N
ATOM   2961  H   PHE   193      51.370  39.190 119.050  1.00  0.00           H
ATOM   2962  CA  PHE   193      50.450  37.430 118.290  1.00  0.00           C
ATOM   2963  HA  PHE   193      50.740  36.490 117.820  1.00  0.00           H
ATOM   2964  CB  PHE   193      49.620  37.030 119.500  1.00  0.00           C
ATOM   2965  HB1 PHE   193      48.690  36.540 119.210  1.00  0.00           H
ATOM   2966  HB2 PHE   193      49.320  37.950 120.000  1.00  0.00           H
ATOM   2967  CG  PHE   193      50.400  36.210 120.570  1.00  0.00           C
ATOM   2968  CD1 PHE   193      50.940  36.940 121.680  1.00  0.00           C
ATOM   2969  HD1 PHE   193      50.840  38.020 121.780  1.00  0.00           H
ATOM   2970  CE1 PHE   193      51.600  36.230 122.700  1.00  0.00           C
ATOM   2971  HE1 PHE   193      52.040  36.650 123.600  1.00  0.00           H
ATOM   2972  CZ  PHE   193      51.830  34.870 122.530  1.00  0.00           C
ATOM   2973  HZ  PHE   193      52.390  34.310 123.270  1.00  0.00           H
ATOM   2974  CE2 PHE   193      51.390  34.190 121.370  1.00  0.00           C
ATOM   2975  HE2 PHE   193      51.600  33.140 121.200  1.00  0.00           H
ATOM   2976  CD2 PHE   193      50.490  34.810 120.480  1.00  0.00           C
ATOM   2977  HD2 PHE   193      50.070  34.310 119.620  1.00  0.00           H
ATOM   2978  C   PHE   193      49.570  38.170 117.340  1.00  0.00           C
ATOM   2979  O   PHE   193      49.110  39.300 117.670  1.00  0.00           O
ATOM   2980  N   HIS   194      49.160  37.550 116.240  1.00  0.00           N
ATOM   2981  H   HIS   194      49.670  36.710 116.000  1.00  0.00           H
ATOM   2982  CA  HIS   194      48.060  37.930 115.330  1.00  0.00           C
ATOM   2983  HA  HIS   194      47.970  39.010 115.330  1.00  0.00           H
ATOM   2984  CB  HIS   194      48.350  37.480 113.890  1.00  0.00           C
ATOM   2985  HB1 HIS   194      47.430  37.740 113.370  1.00  0.00           H
ATOM   2986  HB2 HIS   194      48.640  36.430 113.960  1.00  0.00           H
ATOM   2987  CG  HIS   194      49.490  38.170 113.110  1.00  0.00           C
ATOM   2988  ND1 HIS   194      49.390  38.840 111.830  1.00  0.00           N
ATOM   2989  CE1 HIS   194      50.670  39.080 111.440  1.00  0.00           C
ATOM   2990  HE1 HIS   194      50.830  39.640 110.530  1.00  0.00           H
ATOM   2991  NE2 HIS   194      51.540  38.610 112.340  1.00  0.00           N
ATOM   2992  HE2 HIS   194      52.540  38.670 112.210  1.00  0.00           H
ATOM   2993  CD2 HIS   194      50.820  38.060 113.410  1.00  0.00           C
ATOM   2994  HD2 HIS   194      51.190  37.550 114.280  1.00  0.00           H
ATOM   2995  C   HIS   194      46.730  37.400 115.950  1.00  0.00           C
ATOM   2996  O   HIS   194      46.430  36.200 115.810  1.00  0.00           O
ATOM   2997  N   VAL   195      45.990  38.250 116.680  1.00  0.00           N
ATOM   2998  H   VAL   195      46.370  39.170 116.830  1.00  0.00           H
ATOM   2999  CA  VAL   195      44.740  37.930 117.380  1.00  0.00           C
ATOM   3000  HA  VAL   195      44.940  36.920 117.730  1.00  0.00           H
ATOM   3001  CB  VAL   195      44.540  38.850 118.590  1.00  0.00           C
ATOM   3002  HB  VAL   195      43.530  38.730 118.980  1.00  0.00           H
ATOM   3003  CG1 VAL   195      45.530  38.510 119.730  1.00  0.00           C
ATOM   3004 1HG1 VAL   195      46.490  38.880 119.360  1.00  0.00           H
ATOM   3005 2HG1 VAL   195      45.420  39.100 120.640  1.00  0.00           H
ATOM   3006 3HG1 VAL   195      45.680  37.440 119.850  1.00  0.00           H
ATOM   3007  CG2 VAL   195      44.600  40.350 118.290  1.00  0.00           C
ATOM   3008 1HG2 VAL   195      43.860  40.530 117.510  1.00  0.00           H
ATOM   3009 2HG2 VAL   195      44.450  40.960 119.180  1.00  0.00           H
ATOM   3010 3HG2 VAL   195      45.540  40.620 117.810  1.00  0.00           H
ATOM   3011  C   VAL   195      43.570  37.920 116.450  1.00  0.00           C
ATOM   3012  O   VAL   195      43.400  38.790 115.550  1.00  0.00           O
ATOM   3013  N   ASP   196      42.620  37.030 116.770  1.00  0.00           N
ATOM   3014  H   ASP   196      42.730  36.390 117.550  1.00  0.00           H
ATOM   3015  CA  ASP   196      41.280  37.150 116.140  1.00  0.00           C
ATOM   3016  HA  ASP   196      41.100  38.210 115.980  1.00  0.00           H
ATOM   3017  CB  ASP   196      41.210  36.410 114.780  1.00  0.00           C
ATOM   3018  HB1 ASP   196      41.880  36.850 114.050  1.00  0.00           H
ATOM   3019  HB2 ASP   196      40.240  36.570 114.290  1.00  0.00           H
ATOM   3020  CG  ASP   196      41.530  34.940 114.900  1.00  0.00           C
ATOM   3021  OD1 ASP   196      42.570  34.530 114.370  1.00  0.00           O
ATOM   3022  OD2 ASP   196      40.620  34.260 115.510  1.00  0.00           O
ATOM   3023  C   ASP   196      40.210  36.750 117.130  1.00  0.00           C
ATOM   3024  O   ASP   196      40.460  36.100 118.160  1.00  0.00           O
ATOM   3025  N   HIS   197      39.050  37.300 116.980  1.00  0.00           N
ATOM   3026  H   HIS   197      38.910  37.890 116.180  1.00  0.00           H
ATOM   3027  CA  HIS   197      37.870  37.140 117.830  1.00  0.00           C
ATOM   3028  HA  HIS   197      38.060  36.330 118.530  1.00  0.00           H
ATOM   3029  CB  HIS   197      37.640  38.310 118.740  1.00  0.00           C
ATOM   3030  HB1 HIS   197      37.380  39.140 118.070  1.00  0.00           H
ATOM   3031  HB2 HIS   197      38.590  38.560 119.220  1.00  0.00           H
ATOM   3032  CG  HIS   197      36.480  38.130 119.660  1.00  0.00           C
ATOM   3033  ND1 HIS   197      35.190  38.590 119.490  1.00  0.00           N
ATOM   3034  CE1 HIS   197      34.510  38.060 120.520  1.00  0.00           C
ATOM   3035  HE1 HIS   197      33.450  38.190 120.700  1.00  0.00           H
ATOM   3036  NE2 HIS   197      35.300  37.280 121.260  1.00  0.00           N
ATOM   3037  HE2 HIS   197      35.010  36.770 122.070  1.00  0.00           H
ATOM   3038  CD2 HIS   197      36.560  37.350 120.790  1.00  0.00           C
ATOM   3039  HD2 HIS   197      37.350  36.700 121.150  1.00  0.00           H
ATOM   3040  C   HIS   197      36.590  36.720 117.080  1.00  0.00           C
ATOM   3041  O   HIS   197      36.240  37.240 116.060  1.00  0.00           O
ATOM   3042  N   HIS   198      35.970  35.660 117.510  1.00  0.00           N
ATOM   3043  H   HIS   198      36.440  35.210 118.280  1.00  0.00           H
ATOM   3044  CA  HIS   198      34.680  34.990 117.150  1.00  0.00           C
ATOM   3045  HA  HIS   198      34.780  33.920 117.360  1.00  0.00           H
ATOM   3046  CB  HIS   198      33.520  35.630 117.980  1.00  0.00           C
ATOM   3047  HB1 HIS   198      33.340  36.610 117.530  1.00  0.00           H
ATOM   3048  HB2 HIS   198      33.810  35.730 119.020  1.00  0.00           H
ATOM   3049  CG  HIS   198      32.340  34.780 117.960  1.00  0.00           C
ATOM   3050  ND1 HIS   198      32.080  33.600 118.600  1.00  0.00           N
ATOM   3051  CE1 HIS   198      30.880  33.160 118.190  1.00  0.00           C
ATOM   3052  HE1 HIS   198      30.300  32.360 118.620  1.00  0.00           H
ATOM   3053  NE2 HIS   198      30.280  34.120 117.430  1.00  0.00           N
ATOM   3054  HE2 HIS   198      29.270  34.150 117.360  1.00  0.00           H
ATOM   3055  CD2 HIS   198      31.210  35.150 117.330  1.00  0.00           C
ATOM   3056  HD2 HIS   198      31.040  36.060 116.780  1.00  0.00           H
ATOM   3057  C   HIS   198      34.360  34.830 115.610  1.00  0.00           C
ATOM   3058  O   HIS   198      33.270  34.400 115.190  1.00  0.00           O
ATOM   3059  N   GLY   199      35.310  35.040 114.710  1.00  0.00           N
ATOM   3060  H   GLY   199      36.220  35.410 114.960  1.00  0.00           H
ATOM   3061  CA  GLY   199      35.090  34.950 113.210  1.00  0.00           C
ATOM   3062  HA1 GLY   199      34.220  34.330 112.990  1.00  0.00           H
ATOM   3063  HA2 GLY   199      35.940  34.390 112.830  1.00  0.00           H
ATOM   3064  C   GLY   199      34.900  36.330 112.590  1.00  0.00           C
ATOM   3065  O   GLY   199      34.500  36.380 111.450  1.00  0.00           O
ATOM   3066  N   THR   200      35.000  37.370 113.400  1.00  0.00           N
ATOM   3067  H   THR   200      35.100  37.230 114.400  1.00  0.00           H
ATOM   3068  CA  THR   200      34.390  38.650 113.120  1.00  0.00           C
ATOM   3069  HA  THR   200      34.140  38.700 112.060  1.00  0.00           H
ATOM   3070  CB  THR   200      33.070  38.790 113.930  1.00  0.00           C
ATOM   3071  HB  THR   200      32.710  39.820 113.820  1.00  0.00           H
ATOM   3072  CG2 THR   200      32.050  37.780 113.400  1.00  0.00           C
ATOM   3073 1HG2 THR   200      32.450  36.780 113.580  1.00  0.00           H
ATOM   3074 2HG2 THR   200      31.140  37.980 113.950  1.00  0.00           H
ATOM   3075 3HG2 THR   200      31.750  37.900 112.360  1.00  0.00           H
ATOM   3076  OG1 THR   200      33.190  38.410 115.290  1.00  0.00           O
ATOM   3077  HG1 THR   200      32.440  38.860 115.690  1.00  0.00           H
ATOM   3078  C   THR   200      35.340  39.870 113.210  1.00  0.00           C
ATOM   3079  O   THR   200      34.970  40.920 112.630  1.00  0.00           O
ATOM   3080  N   TRP   201      36.520  39.750 113.810  1.00  0.00           N
ATOM   3081  H   TRP   201      36.790  38.870 114.230  1.00  0.00           H
ATOM   3082  CA  TRP   201      37.530  40.860 114.040  1.00  0.00           C
ATOM   3083  HA  TRP   201      37.370  41.530 113.190  1.00  0.00           H
ATOM   3084  CB  TRP   201      37.190  41.680 115.350  1.00  0.00           C
ATOM   3085  HB1 TRP   201      37.030  40.990 116.170  1.00  0.00           H
ATOM   3086  HB2 TRP   201      36.210  42.160 115.280  1.00  0.00           H
ATOM   3087  CG  TRP   201      38.080  42.720 115.850  1.00  0.00           C
ATOM   3088  CD1 TRP   201      37.970  44.050 115.630  1.00  0.00           C
ATOM   3089  HD1 TRP   201      37.250  44.440 114.920  1.00  0.00           H
ATOM   3090  NE1 TRP   201      38.970  44.730 116.260  1.00  0.00           N
ATOM   3091  HE1 TRP   201      39.170  45.700 116.080  1.00  0.00           H
ATOM   3092  CE2 TRP   201      39.790  43.840 116.960  1.00  0.00           C
ATOM   3093  CZ2 TRP   201      40.930  43.990 117.790  1.00  0.00           C
ATOM   3094  HZ2 TRP   201      41.230  45.000 118.020  1.00  0.00           H
ATOM   3095  CH2 TRP   201      41.580  42.860 118.260  1.00  0.00           C
ATOM   3096  HH2 TRP   201      42.500  42.940 118.820  1.00  0.00           H
ATOM   3097  CZ3 TRP   201      41.050  41.560 117.930  1.00  0.00           C
ATOM   3098  HZ3 TRP   201      41.440  40.640 118.340  1.00  0.00           H
ATOM   3099  CE3 TRP   201      39.840  41.440 117.250  1.00  0.00           C
ATOM   3100  HE3 TRP   201      39.410  40.490 116.980  1.00  0.00           H
ATOM   3101  CD2 TRP   201      39.200  42.560 116.700  1.00  0.00           C
ATOM   3102  C   TRP   201      38.990  40.320 114.140  1.00  0.00           C
ATOM   3103  O   TRP   201      39.190  39.230 114.690  1.00  0.00           O
ATOM   3104  N   HIS   202      39.910  41.080 113.570  1.00  0.00           N
ATOM   3105  H   HIS   202      39.720  42.000 113.190  1.00  0.00           H
ATOM   3106  CA  HIS   202      41.330  40.670 113.700  1.00  0.00           C
ATOM   3107  HA  HIS   202      41.520  39.760 114.270  1.00  0.00           H
ATOM   3108  CB  HIS   202      41.890  40.390 112.280  1.00  0.00           C
ATOM   3109  HB1 HIS   202      42.950  40.170 112.430  1.00  0.00           H
ATOM   3110  HB2 HIS   202      41.780  41.200 111.560  1.00  0.00           H
ATOM   3111  CG  HIS   202      41.220  39.260 111.530  1.00  0.00           C
ATOM   3112  ND1 HIS   202      39.910  39.400 110.920  1.00  0.00           N
ATOM   3113  CE1 HIS   202      39.720  38.190 110.330  1.00  0.00           C
ATOM   3114  HE1 HIS   202      38.720  37.880 110.050  1.00  0.00           H
ATOM   3115  NE2 HIS   202      40.810  37.350 110.520  1.00  0.00           N
ATOM   3116  HE2 HIS   202      41.010  36.520 109.980  1.00  0.00           H
ATOM   3117  CD2 HIS   202      41.720  37.990 111.260  1.00  0.00           C
ATOM   3118  HD2 HIS   202      42.700  37.600 111.500  1.00  0.00           H
ATOM   3119  C   HIS   202      42.070  41.800 114.420  1.00  0.00           C
ATOM   3120  O   HIS   202      41.640  42.960 114.380  1.00  0.00           O
ATOM   3121  N   GLY   203      43.290  41.550 114.900  1.00  0.00           N
ATOM   3122  H   GLY   203      43.540  40.580 114.920  1.00  0.00           H
ATOM   3123  CA  GLY   203      44.400  42.460 115.100  1.00  0.00           C
ATOM   3124  HA1 GLY   203      44.290  42.750 116.140  1.00  0.00           H
ATOM   3125  HA2 GLY   203      44.380  43.170 114.270  1.00  0.00           H
ATOM   3126  C   GLY   203      45.750  41.750 115.100  1.00  0.00           C
ATOM   3127  O   GLY   203      45.940  40.650 114.600  1.00  0.00           O
ATOM   3128  N   ASP   204      46.710  42.420 115.700  1.00  0.00           N
ATOM   3129  H   ASP   204      46.470  43.370 115.940  1.00  0.00           H
ATOM   3130  CA  ASP   204      47.960  41.940 116.270  1.00  0.00           C
ATOM   3131  HA  ASP   204      47.760  40.890 116.460  1.00  0.00           H
ATOM   3132  CB  ASP   204      49.200  42.190 115.340  1.00  0.00           C
ATOM   3133  HB1 ASP   204      49.310  41.370 114.640  1.00  0.00           H
ATOM   3134  HB2 ASP   204      50.140  42.100 115.870  1.00  0.00           H
ATOM   3135  CG  ASP   204      49.070  43.380 114.440  1.00  0.00           C
ATOM   3136  OD1 ASP   204      48.380  43.280 113.370  1.00  0.00           O
ATOM   3137  OD2 ASP   204      49.740  44.370 114.760  1.00  0.00           O
ATOM   3138  C   ASP   204      48.250  42.670 117.610  1.00  0.00           C
ATOM   3139  O   ASP   204      47.920  43.870 117.800  1.00  0.00           O
ATOM   3140  N   VAL   205      48.950  41.980 118.520  1.00  0.00           N
ATOM   3141  H   VAL   205      49.170  41.040 118.230  1.00  0.00           H
ATOM   3142  CA  VAL   205      49.330  42.510 119.770  1.00  0.00           C
ATOM   3143  HA  VAL   205      49.350  43.600 119.680  1.00  0.00           H
ATOM   3144  CB  VAL   205      48.360  42.050 120.920  1.00  0.00           C
ATOM   3145  HB  VAL   205      48.610  40.990 120.990  1.00  0.00           H
ATOM   3146  CG1 VAL   205      48.630  42.840 122.240  1.00  0.00           C
ATOM   3147 1HG1 VAL   205      47.970  42.580 123.060  1.00  0.00           H
ATOM   3148 2HG1 VAL   205      49.590  42.470 122.590  1.00  0.00           H
ATOM   3149 3HG1 VAL   205      48.630  43.930 122.130  1.00  0.00           H
ATOM   3150  CG2 VAL   205      46.890  42.200 120.680  1.00  0.00           C
ATOM   3151 1HG2 VAL   205      46.620  41.700 119.750  1.00  0.00           H
ATOM   3152 2HG2 VAL   205      46.320  41.690 121.450  1.00  0.00           H
ATOM   3153 3HG2 VAL   205      46.560  43.240 120.610  1.00  0.00           H
ATOM   3154  C   VAL   205      50.770  42.100 120.080  1.00  0.00           C
ATOM   3155  O   VAL   205      51.150  40.960 119.770  1.00  0.00           O
ATOM   3156  N   ILE   206      51.560  43.060 120.520  1.00  0.00           N
ATOM   3157  H   ILE   206      51.240  44.020 120.560  1.00  0.00           H
ATOM   3158  CA  ILE   206      52.960  42.920 120.880  1.00  0.00           C
ATOM   3159  HA  ILE   206      53.290  41.890 120.720  1.00  0.00           H
ATOM   3160  CB  ILE   206      53.970  43.720 119.880  1.00  0.00           C
ATOM   3161  HB  ILE   206      53.800  44.750 120.180  1.00  0.00           H
ATOM   3162  CG2 ILE   206      55.420  43.290 120.230  1.00  0.00           C
ATOM   3163 1HG2 ILE   206      55.560  43.490 121.290  1.00  0.00           H
ATOM   3164 2HG2 ILE   206      55.600  42.230 120.050  1.00  0.00           H
ATOM   3165 3HG2 ILE   206      56.160  43.820 119.640  1.00  0.00           H
ATOM   3166  CG1 ILE   206      53.700  43.580 118.430  1.00  0.00           C
ATOM   3167 1HG1 ILE   206      53.420  42.540 118.260  1.00  0.00           H
ATOM   3168 2HG1 ILE   206      54.520  43.740 117.730  1.00  0.00           H
ATOM   3169  CD  ILE   206      52.610  44.430 117.830  1.00  0.00           C
ATOM   3170  HD1 ILE   206      51.650  44.130 118.260  1.00  0.00           H
ATOM   3171  HD2 ILE   206      52.920  45.470 117.960  1.00  0.00           H
ATOM   3172  HD3 ILE   206      52.660  44.110 116.790  1.00  0.00           H
ATOM   3173  C   ILE   206      53.140  43.230 122.340  1.00  0.00           C
ATOM   3174  O   ILE   206      52.550  44.200 122.810  1.00  0.00           O
ATOM   3175  N   ILE   207      53.870  42.380 123.120  1.00  0.00           N
ATOM   3176  H   ILE   207      54.230  41.540 122.700  1.00  0.00           H
ATOM   3177  CA  ILE   207      53.980  42.460 124.570  1.00  0.00           C
ATOM   3178  HA  ILE   207      53.710  43.460 124.920  1.00  0.00           H
ATOM   3179  CB  ILE   207      53.040  41.410 125.280  1.00  0.00           C
ATOM   3180  HB  ILE   207      53.160  41.640 126.340  1.00  0.00           H
ATOM   3181  CG2 ILE   207      51.580  41.730 124.900  1.00  0.00           C
ATOM   3182 1HG2 ILE   207      50.880  41.090 125.440  1.00  0.00           H
ATOM   3183 2HG2 ILE   207      51.250  42.760 125.020  1.00  0.00           H
ATOM   3184 3HG2 ILE   207      51.320  41.520 123.860  1.00  0.00           H
ATOM   3185  CG1 ILE   207      53.360  39.920 125.090  1.00  0.00           C
ATOM   3186 1HG1 ILE   207      54.230  39.680 125.720  1.00  0.00           H
ATOM   3187 2HG1 ILE   207      53.630  39.720 124.050  1.00  0.00           H
ATOM   3188  CD  ILE   207      52.290  38.910 125.450  1.00  0.00           C
ATOM   3189  HD1 ILE   207      51.970  39.260 126.430  1.00  0.00           H
ATOM   3190  HD2 ILE   207      51.470  38.900 124.730  1.00  0.00           H
ATOM   3191  HD3 ILE   207      52.780  37.950 125.580  1.00  0.00           H
ATOM   3192  C   ILE   207      55.460  42.170 124.990  1.00  0.00           C
ATOM   3193  O   ILE   207      56.210  41.520 124.210  1.00  0.00           O
ATOM   3194  N   GLY   208      55.870  42.540 126.240  1.00  0.00           N
ATOM   3195  H   GLY   208      55.270  43.080 126.840  1.00  0.00           H
ATOM   3196  CA  GLY   208      57.210  42.130 126.710  1.00  0.00           C
ATOM   3197  HA1 GLY   208      57.860  42.620 125.980  1.00  0.00           H
ATOM   3198  HA2 GLY   208      57.340  41.050 126.650  1.00  0.00           H
ATOM   3199  C   GLY   208      57.570  42.700 128.130  1.00  0.00           C
ATOM   3200  O   GLY   208      56.780  43.410 128.730  1.00  0.00           O
ATOM   3201  N   ALA   209      58.770  42.350 128.580  1.00  0.00           N
ATOM   3202  H   ALA   209      59.340  41.910 127.870  1.00  0.00           H
ATOM   3203  CA  ALA   209      59.350  42.850 129.860  1.00  0.00           C
ATOM   3204  HA  ALA   209      58.520  43.180 130.470  1.00  0.00           H
ATOM   3205  CB  ALA   209      60.250  41.750 130.450  1.00  0.00           C
ATOM   3206  HB1 ALA   209      61.080  41.530 129.780  1.00  0.00           H
ATOM   3207  HB2 ALA   209      60.630  42.130 131.400  1.00  0.00           H
ATOM   3208  HB3 ALA   209      59.630  40.880 130.680  1.00  0.00           H
ATOM   3209  C   ALA   209      60.200  44.170 129.720  1.00  0.00           C
ATOM   3210  O   ALA   209      60.800  44.630 130.690  1.00  0.00           O
ATOM   3211  N   SER   210      60.080  44.890 128.590  1.00  0.00           N
ATOM   3212  H   SER   210      59.470  44.650 127.810  1.00  0.00           H
ATOM   3213  CA  SER   210      60.800  46.140 128.380  1.00  0.00           C
ATOM   3214  HA  SER   210      60.770  46.720 129.300  1.00  0.00           H
ATOM   3215  CB  SER   210      62.270  45.760 128.130  1.00  0.00           C
ATOM   3216  HB1 SER   210      62.360  45.140 127.240  1.00  0.00           H
ATOM   3217  HB2 SER   210      62.640  45.170 128.980  1.00  0.00           H
ATOM   3218  OG  SER   210      63.100  46.910 128.050  1.00  0.00           O
ATOM   3219  HG  SER   210      63.880  46.560 127.620  1.00  0.00           H
ATOM   3220  C   SER   210      60.230  47.020 127.260  1.00  0.00           C
ATOM   3221  O   SER   210      59.460  46.540 126.480  1.00  0.00           O
ATOM   3222  N   ILE   211      60.730  48.250 127.200  1.00  0.00           N
ATOM   3223  H   ILE   211      61.400  48.470 127.930  1.00  0.00           H
ATOM   3224  CA  ILE   211      60.360  49.310 126.280  1.00  0.00           C
ATOM   3225  HA  ILE   211      59.290  49.470 126.400  1.00  0.00           H
ATOM   3226  CB  ILE   211      61.100  50.610 126.650  1.00  0.00           C
ATOM   3227  HB  ILE   211      60.890  50.890 127.680  1.00  0.00           H
ATOM   3228  CG2 ILE   211      62.660  50.630 126.410  1.00  0.00           C
ATOM   3229 1HG2 ILE   211      63.030  49.750 126.950  1.00  0.00           H
ATOM   3230 2HG2 ILE   211      62.900  50.570 125.350  1.00  0.00           H
ATOM   3231 3HG2 ILE   211      63.140  51.520 126.800  1.00  0.00           H
ATOM   3232  CG1 ILE   211      60.430  51.670 125.800  1.00  0.00           C
ATOM   3233 1HG1 ILE   211      59.350  51.520 125.830  1.00  0.00           H
ATOM   3234 2HG1 ILE   211      60.710  51.770 124.750  1.00  0.00           H
ATOM   3235  CD  ILE   211      60.580  53.040 126.420  1.00  0.00           C
ATOM   3236  HD1 ILE   211      60.070  53.800 125.820  1.00  0.00           H
ATOM   3237  HD2 ILE   211      60.010  53.020 127.350  1.00  0.00           H
ATOM   3238  HD3 ILE   211      61.640  53.210 126.600  1.00  0.00           H
ATOM   3239  C   ILE   211      60.530  48.940 124.790  1.00  0.00           C
ATOM   3240  O   ILE   211      59.690  49.430 123.990  1.00  0.00           O
ATOM   3241  N   SER   212      61.460  48.080 124.430  1.00  0.00           N
ATOM   3242  H   SER   212      61.940  47.660 125.220  1.00  0.00           H
ATOM   3243  CA  SER   212      61.500  47.330 123.190  1.00  0.00           C
ATOM   3244  HA  SER   212      61.790  48.000 122.380  1.00  0.00           H
ATOM   3245  CB  SER   212      62.630  46.290 123.410  1.00  0.00           C
ATOM   3246  HB1 SER   212      63.560  46.830 123.630  1.00  0.00           H
ATOM   3247  HB2 SER   212      62.760  45.700 122.500  1.00  0.00           H
ATOM   3248  OG  SER   212      62.340  45.460 124.520  1.00  0.00           O
ATOM   3249  HG  SER   212      63.140  44.970 124.720  1.00  0.00           H
ATOM   3250  C   SER   212      60.180  46.680 122.770  1.00  0.00           C
ATOM   3251  O   SER   212      59.890  46.640 121.580  1.00  0.00           O
ATOM   3252  N   ALA   213      59.360  46.120 123.650  1.00  0.00           N
ATOM   3253  H   ALA   213      59.610  46.050 124.630  1.00  0.00           H
ATOM   3254  CA  ALA   213      57.990  45.740 123.280  1.00  0.00           C
ATOM   3255  HA  ALA   213      58.070  44.950 122.530  1.00  0.00           H
ATOM   3256  CB  ALA   213      57.180  45.240 124.480  1.00  0.00           C
ATOM   3257  HB1 ALA   213      57.710  44.470 125.050  1.00  0.00           H
ATOM   3258  HB2 ALA   213      57.040  46.040 125.210  1.00  0.00           H
ATOM   3259  HB3 ALA   213      56.260  44.750 124.160  1.00  0.00           H
ATOM   3260  C   ALA   213      57.120  46.900 122.560  1.00  0.00           C
ATOM   3261  O   ALA   213      56.410  46.580 121.620  1.00  0.00           O
ATOM   3262  N   TRP   214      57.330  48.150 122.920  1.00  0.00           N
ATOM   3263  H   TRP   214      57.860  48.340 123.760  1.00  0.00           H
ATOM   3264  CA  TRP   214      56.870  49.330 122.150  1.00  0.00           C
ATOM   3265  HA  TRP   214      55.850  49.160 121.810  1.00  0.00           H
ATOM   3266  CB  TRP   214      56.840  50.650 122.970  1.00  0.00           C
ATOM   3267  HB1 TRP   214      56.460  51.390 122.260  1.00  0.00           H
ATOM   3268  HB2 TRP   214      57.840  50.970 123.260  1.00  0.00           H
ATOM   3269  CG  TRP   214      56.030  50.720 124.260  1.00  0.00           C
ATOM   3270  CD1 TRP   214      55.110  49.830 124.720  1.00  0.00           C
ATOM   3271  HD1 TRP   214      54.790  48.960 124.160  1.00  0.00           H
ATOM   3272  NE1 TRP   214      54.570  50.320 125.910  1.00  0.00           N
ATOM   3273  HE1 TRP   214      53.760  49.900 126.340  1.00  0.00           H
ATOM   3274  CE2 TRP   214      55.120  51.540 126.270  1.00  0.00           C
ATOM   3275  CZ2 TRP   214      54.990  52.380 127.410  1.00  0.00           C
ATOM   3276  HZ2 TRP   214      54.180  52.260 128.110  1.00  0.00           H
ATOM   3277  CH2 TRP   214      55.940  53.420 127.610  1.00  0.00           C
ATOM   3278  HH2 TRP   214      55.880  54.090 128.450  1.00  0.00           H
ATOM   3279  CZ3 TRP   214      56.940  53.710 126.700  1.00  0.00           C
ATOM   3280  HZ3 TRP   214      57.480  54.650 126.800  1.00  0.00           H
ATOM   3281  CE3 TRP   214      56.950  52.910 125.500  1.00  0.00           C
ATOM   3282  HE3 TRP   214      57.680  53.050 124.710  1.00  0.00           H
ATOM   3283  CD2 TRP   214      56.110  51.790 125.280  1.00  0.00           C
ATOM   3284  C   TRP   214      57.790  49.560 120.910  1.00  0.00           C
ATOM   3285  O   TRP   214      57.190  49.640 119.850  1.00  0.00           O
ATOM   3286  N   PHE   215      59.130  49.620 121.090  1.00  0.00           N
ATOM   3287  H   PHE   215      59.430  49.600 122.060  1.00  0.00           H
ATOM   3288  CA  PHE   215      60.110  50.100 120.080  1.00  0.00           C
ATOM   3289  HA  PHE   215      59.700  50.930 119.500  1.00  0.00           H
ATOM   3290  CB  PHE   215      61.320  50.670 120.800  1.00  0.00           C
ATOM   3291  HB1 PHE   215      62.070  50.830 120.030  1.00  0.00           H
ATOM   3292  HB2 PHE   215      61.590  49.920 121.540  1.00  0.00           H
ATOM   3293  CG  PHE   215      61.340  51.910 121.700  1.00  0.00           C
ATOM   3294  CD1 PHE   215      60.240  52.830 121.750  1.00  0.00           C
ATOM   3295  HD1 PHE   215      59.320  52.630 121.230  1.00  0.00           H
ATOM   3296  CE1 PHE   215      60.300  53.940 122.610  1.00  0.00           C
ATOM   3297  HE1 PHE   215      59.370  54.480 122.690  1.00  0.00           H
ATOM   3298  CZ  PHE   215      61.490  54.270 123.320  1.00  0.00           C
ATOM   3299  HZ  PHE   215      61.500  55.160 123.940  1.00  0.00           H
ATOM   3300  CE2 PHE   215      62.610  53.390 123.180  1.00  0.00           C
ATOM   3301  HE2 PHE   215      63.550  53.660 123.640  1.00  0.00           H
ATOM   3302  CD2 PHE   215      62.470  52.190 122.480  1.00  0.00           C
ATOM   3303  HD2 PHE   215      63.280  51.480 122.330  1.00  0.00           H
ATOM   3304  C   PHE   215      60.510  49.120 118.970  1.00  0.00           C
ATOM   3305  O   PHE   215      61.320  49.450 118.110  1.00  0.00           O
ATOM   3306  N   THR   216      59.770  47.960 118.950  1.00  0.00           N
ATOM   3307  H   THR   216      59.170  47.770 119.740  1.00  0.00           H
ATOM   3308  CA  THR   216      60.020  46.930 117.980  1.00  0.00           C
ATOM   3309  HA  THR   216      60.740  47.400 117.320  1.00  0.00           H
ATOM   3310  CB  THR   216      60.740  45.640 118.470  1.00  0.00           C
ATOM   3311  HB  THR   216      60.750  44.960 117.620  1.00  0.00           H
ATOM   3312  CG2 THR   216      62.200  45.840 118.790  1.00  0.00           C
ATOM   3313 1HG2 THR   216      62.480  44.820 119.030  1.00  0.00           H
ATOM   3314 2HG2 THR   216      62.730  46.210 117.910  1.00  0.00           H
ATOM   3315 3HG2 THR   216      62.330  46.470 119.680  1.00  0.00           H
ATOM   3316  OG1 THR   216      60.140  44.870 119.470  1.00  0.00           O
ATOM   3317  HG1 THR   216      60.160  45.310 120.330  1.00  0.00           H
ATOM   3318  C   THR   216      58.920  46.580 116.950  1.00  0.00           C
ATOM   3319  O   THR   216      57.740  46.880 117.200  1.00  0.00           O
ATOM   3320  N   ASN   217      59.400  46.120 115.820  1.00  0.00           N
ATOM   3321  H   ASN   217      60.380  46.130 115.600  1.00  0.00           H
ATOM   3322  CA  ASN   217      58.470  45.650 114.780  1.00  0.00           C
ATOM   3323  HA  ASN   217      57.520  45.240 115.130  1.00  0.00           H
ATOM   3324  CB  ASN   217      58.220  46.710 113.750  1.00  0.00           C
ATOM   3325  HB1 ASN   217      57.580  46.320 112.960  1.00  0.00           H
ATOM   3326  HB2 ASN   217      59.130  46.970 113.210  1.00  0.00           H
ATOM   3327  CG  ASN   217      57.600  47.990 114.370  1.00  0.00           C
ATOM   3328  OD1 ASN   217      58.180  49.050 114.530  1.00  0.00           O
ATOM   3329  ND2 ASN   217      56.280  47.990 114.650  1.00  0.00           N
ATOM   3330 1HD2 ASN   217      55.760  47.130 114.580  1.00  0.00           H
ATOM   3331 2HD2 ASN   217      55.910  48.860 114.990  1.00  0.00           H
ATOM   3332  C   ASN   217      59.240  44.450 114.160  1.00  0.00           C
ATOM   3333  O   ASN   217      60.440  44.420 114.050  1.00  0.00           O
ATOM   3334  N   ALA   218      58.520  43.460 113.610  1.00  0.00           N
ATOM   3335  H   ALA   218      57.540  43.410 113.840  1.00  0.00           H
ATOM   3336  CA  ALA   218      59.190  42.400 112.770  1.00  0.00           C
ATOM   3337  HA  ALA   218      60.190  42.070 113.070  1.00  0.00           H
ATOM   3338  CB  ALA   218      58.390  41.110 112.830  1.00  0.00           C
ATOM   3339  HB1 ALA   218      57.570  41.170 112.110  1.00  0.00           H
ATOM   3340  HB2 ALA   218      59.010  40.340 112.380  1.00  0.00           H
ATOM   3341  HB3 ALA   218      58.050  40.800 113.820  1.00  0.00           H
ATOM   3342  C   ALA   218      59.350  42.770 111.270  1.00  0.00           C
ATOM   3343  O   ALA   218      58.660  43.680 110.840  1.00  0.00           O
ATOM   3344  N   LYS   219      60.160  42.020 110.460  1.00  0.00           N
ATOM   3345  H   LYS   219      60.710  41.310 110.930  1.00  0.00           H
ATOM   3346  CA  LYS   219      60.580  42.450 109.090  1.00  0.00           C
ATOM   3347  HA  LYS   219      61.040  43.440 109.120  1.00  0.00           H
ATOM   3348  CB  LYS   219      61.600  41.570 108.370  1.00  0.00           C
ATOM   3349  HB1 LYS   219      62.560  41.790 108.830  1.00  0.00           H
ATOM   3350  HB2 LYS   219      61.630  41.930 107.340  1.00  0.00           H
ATOM   3351  CG  LYS   219      61.290  40.060 108.490  1.00  0.00           C
ATOM   3352  HG1 LYS   219      60.290  39.810 108.140  1.00  0.00           H
ATOM   3353  HG2 LYS   219      61.410  39.660 109.490  1.00  0.00           H
ATOM   3354  CD  LYS   219      62.220  39.330 107.460  1.00  0.00           C
ATOM   3355  HD1 LYS   219      63.240  39.670 107.640  1.00  0.00           H
ATOM   3356  HD2 LYS   219      61.880  39.590 106.460  1.00  0.00           H
ATOM   3357  CE  LYS   219      62.210  37.750 107.690  1.00  0.00           C
ATOM   3358  HE1 LYS   219      61.470  37.550 108.470  1.00  0.00           H
ATOM   3359  HE2 LYS   219      63.140  37.420 108.170  1.00  0.00           H
ATOM   3360  NZ  LYS   219      61.900  37.000 106.460  1.00  0.00           N
ATOM   3361  HZ1 LYS   219      61.850  36.010 106.660  1.00  0.00           H
ATOM   3362  HZ2 LYS   219      60.980  37.210 106.110  1.00  0.00           H
ATOM   3363  HZ3 LYS   219      62.600  37.180 105.750  1.00  0.00           H
ATOM   3364  C   LYS   219      59.300  42.570 108.160  1.00  0.00           C
ATOM   3365  O   LYS   219      58.380  41.760 108.300  1.00  0.00           O
ATOM   3366  N   TRP   220      59.380  43.490 107.180  1.00  0.00           N
ATOM   3367  H   TRP   220      60.250  44.000 107.120  1.00  0.00           H
ATOM   3368  CA  TRP   220      58.320  43.850 106.180  1.00  0.00           C
ATOM   3369  HA  TRP   220      57.530  44.340 106.740  1.00  0.00           H
ATOM   3370  CB  TRP   220      58.740  44.810 105.080  1.00  0.00           C
ATOM   3371  HB1 TRP   220      59.270  45.730 105.330  1.00  0.00           H
ATOM   3372  HB2 TRP   220      57.800  45.160 104.650  1.00  0.00           H
ATOM   3373  CG  TRP   220      59.480  44.240 103.940  1.00  0.00           C
ATOM   3374  CD1 TRP   220      60.770  43.820 103.960  1.00  0.00           C
ATOM   3375  HD1 TRP   220      61.460  43.890 104.780  1.00  0.00           H
ATOM   3376  NE1 TRP   220      61.210  43.270 102.740  1.00  0.00           N
ATOM   3377  HE1 TRP   220      62.170  42.980 102.640  1.00  0.00           H
ATOM   3378  CE2 TRP   220      60.150  43.330 101.870  1.00  0.00           C
ATOM   3379  CZ2 TRP   220      60.010  42.920 100.550  1.00  0.00           C
ATOM   3380  HZ2 TRP   220      60.770  42.430  99.970  1.00  0.00           H
ATOM   3381  CH2 TRP   220      58.740  43.060  99.850  1.00  0.00           C
ATOM   3382  HH2 TRP   220      58.690  42.620  98.860  1.00  0.00           H
ATOM   3383  CZ3 TRP   220      57.680  43.660 100.510  1.00  0.00           C
ATOM   3384  HZ3 TRP   220      56.710  43.640 100.030  1.00  0.00           H
ATOM   3385  CE3 TRP   220      57.820  44.150 101.800  1.00  0.00           C
ATOM   3386  HE3 TRP   220      56.990  44.660 102.260  1.00  0.00           H
ATOM   3387  CD2 TRP   220      59.070  43.960 102.530  1.00  0.00           C
ATOM   3388  C   TRP   220      57.750  42.610 105.460  1.00  0.00           C
ATOM   3389  O   TRP   220      56.530  42.650 105.190  1.00  0.00           O
ATOM   3390  N   SER   221      58.550  41.630 105.070  1.00  0.00           N
ATOM   3391  H   SER   221      59.540  41.840 105.140  1.00  0.00           H
ATOM   3392  CA  SER   221      58.060  40.550 104.230  1.00  0.00           C
ATOM   3393  HA  SER   221      57.410  41.050 103.510  1.00  0.00           H
ATOM   3394  CB  SER   221      59.200  39.950 103.480  1.00  0.00           C
ATOM   3395  HB1 SER   221      59.580  40.630 102.710  1.00  0.00           H
ATOM   3396  HB2 SER   221      58.800  39.010 103.100  1.00  0.00           H
ATOM   3397  OG  SER   221      60.430  39.730 104.310  1.00  0.00           O
ATOM   3398  HG  SER   221      60.110  39.180 105.020  1.00  0.00           H
ATOM   3399  C   SER   221      57.140  39.610 104.990  1.00  0.00           C
ATOM   3400  O   SER   221      56.560  38.730 104.350  1.00  0.00           O
ATOM   3401  N   ASP   222      56.950  39.770 106.300  1.00  0.00           N
ATOM   3402  H   ASP   222      57.510  40.470 106.780  1.00  0.00           H
ATOM   3403  CA  ASP   222      56.220  38.910 107.190  1.00  0.00           C
ATOM   3404  HA  ASP   222      55.580  38.260 106.590  1.00  0.00           H
ATOM   3405  CB  ASP   222      57.380  38.020 107.910  1.00  0.00           C
ATOM   3406  HB1 ASP   222      56.970  37.170 108.460  1.00  0.00           H
ATOM   3407  HB2 ASP   222      57.950  38.650 108.590  1.00  0.00           H
ATOM   3408  CG  ASP   222      58.490  37.380 106.970  1.00  0.00           C
ATOM   3409  OD1 ASP   222      58.640  36.120 106.970  1.00  0.00           O
ATOM   3410  OD2 ASP   222      59.340  38.020 106.310  1.00  0.00           O
ATOM   3411  C   ASP   222      55.370  39.550 108.220  1.00  0.00           C
ATOM   3412  O   ASP   222      54.650  38.850 108.910  1.00  0.00           O
ATOM   3413  N   TYR   223      55.380  40.920 108.370  1.00  0.00           N
ATOM   3414  H   TYR   223      56.120  41.350 107.840  1.00  0.00           H
ATOM   3415  CA  TYR   223      54.570  41.700 109.350  1.00  0.00           C
ATOM   3416  HA  TYR   223      53.590  41.230 109.420  1.00  0.00           H
ATOM   3417  CB  TYR   223      55.300  41.680 110.710  1.00  0.00           C
ATOM   3418  HB1 TYR   223      56.230  42.190 110.450  1.00  0.00           H
ATOM   3419  HB2 TYR   223      55.530  40.680 111.070  1.00  0.00           H
ATOM   3420  CG  TYR   223      54.660  42.450 111.750  1.00  0.00           C
ATOM   3421  CD1 TYR   223      55.110  43.690 112.180  1.00  0.00           C
ATOM   3422  HD1 TYR   223      56.090  44.040 111.910  1.00  0.00           H
ATOM   3423  CE1 TYR   223      54.330  44.410 113.090  1.00  0.00           C
ATOM   3424  HE1 TYR   223      54.760  45.320 113.480  1.00  0.00           H
ATOM   3425  CZ  TYR   223      53.090  43.960 113.570  1.00  0.00           C
ATOM   3426  OH  TYR   223      52.320  44.820 114.340  1.00  0.00           O
ATOM   3427  HH  TYR   223      51.410  44.520 114.380  1.00  0.00           H
ATOM   3428  CE2 TYR   223      52.630  42.760 113.070  1.00  0.00           C
ATOM   3429  HE2 TYR   223      51.640  42.370 113.240  1.00  0.00           H
ATOM   3430  CD2 TYR   223      53.420  42.050 112.210  1.00  0.00           C
ATOM   3431  HD2 TYR   223      52.970  41.120 111.890  1.00  0.00           H
ATOM   3432  C   TYR   223      54.370  43.130 108.810  1.00  0.00           C
ATOM   3433  O   TYR   223      55.260  43.690 108.110  1.00  0.00           O
ATOM   3434  N   LYS   224      53.200  43.740 109.110  1.00  0.00           N
ATOM   3435  H   LYS   224      52.500  43.150 109.530  1.00  0.00           H
ATOM   3436  CA  LYS   224      52.850  45.150 108.770  1.00  0.00           C
ATOM   3437  HA  LYS   224      53.740  45.490 108.230  1.00  0.00           H
ATOM   3438  CB  LYS   224      51.650  45.270 107.850  1.00  0.00           C
ATOM   3439  HB1 LYS   224      51.500  46.290 107.480  1.00  0.00           H
ATOM   3440  HB2 LYS   224      50.790  44.810 108.330  1.00  0.00           H
ATOM   3441  CG  LYS   224      51.800  44.490 106.560  1.00  0.00           C
ATOM   3442  HG1 LYS   224      51.810  43.420 106.780  1.00  0.00           H
ATOM   3443  HG2 LYS   224      52.780  44.590 106.090  1.00  0.00           H
ATOM   3444  CD  LYS   224      50.620  44.750 105.610  1.00  0.00           C
ATOM   3445  HD1 LYS   224      50.610  45.820 105.390  1.00  0.00           H
ATOM   3446  HD2 LYS   224      49.680  44.380 106.010  1.00  0.00           H
ATOM   3447  CE  LYS   224      50.780  44.100 104.160  1.00  0.00           C
ATOM   3448  HE1 LYS   224      51.610  44.570 103.640  1.00  0.00           H
ATOM   3449  HE2 LYS   224      49.940  44.340 103.520  1.00  0.00           H
ATOM   3450  NZ  LYS   224      50.950  42.620 104.230  1.00  0.00           N
ATOM   3451  HZ1 LYS   224      50.160  42.260 104.740  1.00  0.00           H
ATOM   3452  HZ2 LYS   224      51.000  42.160 103.330  1.00  0.00           H
ATOM   3453  HZ3 LYS   224      51.760  42.430 104.800  1.00  0.00           H
ATOM   3454  C   LYS   224      52.830  46.210 109.900  1.00  0.00           C
ATOM   3455  O   LYS   224      53.880  46.710 110.220  1.00  0.00           O
ATOM   3456  N   GLY   225      51.640  46.590 110.410  1.00  0.00           N
ATOM   3457  H   GLY   225      50.890  46.240 109.830  1.00  0.00           H
ATOM   3458  CA  GLY   225      51.420  47.570 111.450  1.00  0.00           C
ATOM   3459  HA1 GLY   225      52.010  47.280 112.320  1.00  0.00           H
ATOM   3460  HA2 GLY   225      50.360  47.640 111.670  1.00  0.00           H
ATOM   3461  C   GLY   225      51.870  48.990 110.950  1.00  0.00           C
ATOM   3462  O   GLY   225      52.340  49.850 111.700  1.00  0.00           O
ATOM   3463  N   TRP   226      51.880  49.280 109.630  1.00  0.00           N
ATOM   3464  H   TRP   226      51.440  48.550 109.090  1.00  0.00           H
ATOM   3465  CA  TRP   226      52.250  50.510 108.940  1.00  0.00           C
ATOM   3466  HA  TRP   226      53.100  50.960 109.440  1.00  0.00           H
ATOM   3467  CB  TRP   226      52.630  50.210 107.560  1.00  0.00           C
ATOM   3468  HB1 TRP   226      52.970  51.170 107.180  1.00  0.00           H
ATOM   3469  HB2 TRP   226      51.760  49.870 106.990  1.00  0.00           H
ATOM   3470  CG  TRP   226      53.690  49.130 107.330  1.00  0.00           C
ATOM   3471  CD1 TRP   226      54.860  48.870 107.980  1.00  0.00           C
ATOM   3472  HD1 TRP   226      55.410  49.440 108.710  1.00  0.00           H
ATOM   3473  NE1 TRP   226      55.390  47.730 107.430  1.00  0.00           N
ATOM   3474  HE1 TRP   226      56.350  47.570 107.690  1.00  0.00           H
ATOM   3475  CE2 TRP   226      54.680  47.270 106.360  1.00  0.00           C
ATOM   3476  CZ2 TRP   226      54.870  46.230 105.420  1.00  0.00           C
ATOM   3477  HZ2 TRP   226      55.770  45.640 105.450  1.00  0.00           H
ATOM   3478  CH2 TRP   226      54.040  46.080 104.290  1.00  0.00           C
ATOM   3479  HH2 TRP   226      54.170  45.320 103.530  1.00  0.00           H
ATOM   3480  CZ3 TRP   226      52.930  46.870 104.210  1.00  0.00           C
ATOM   3481  HZ3 TRP   226      52.370  46.970 103.300  1.00  0.00           H
ATOM   3482  CE3 TRP   226      52.590  47.850 105.170  1.00  0.00           C
ATOM   3483  HE3 TRP   226      51.710  48.470 105.150  1.00  0.00           H
ATOM   3484  CD2 TRP   226      53.570  48.120 106.240  1.00  0.00           C
ATOM   3485  C   TRP   226      51.060  51.510 108.970  1.00  0.00           C
ATOM   3486  O   TRP   226      51.300  52.680 108.800  1.00  0.00           O
ATOM   3487  N   VAL   227      49.820  51.040 109.070  1.00  0.00           N
ATOM   3488  H   VAL   227      49.670  50.050 109.220  1.00  0.00           H
ATOM   3489  CA  VAL   227      48.610  51.760 108.740  1.00  0.00           C
ATOM   3490  HA  VAL   227      47.860  50.960 108.770  1.00  0.00           H
ATOM   3491  CB  VAL   227      48.100  52.750 109.840  1.00  0.00           C
ATOM   3492  HB  VAL   227      48.610  53.680 109.600  1.00  0.00           H
ATOM   3493  CG1 VAL   227      46.610  53.020 109.780  1.00  0.00           C
ATOM   3494 1HG1 VAL   227      46.060  52.080 109.770  1.00  0.00           H
ATOM   3495 2HG1 VAL   227      46.270  53.560 110.670  1.00  0.00           H
ATOM   3496 3HG1 VAL   227      46.410  53.600 108.880  1.00  0.00           H
ATOM   3497  CG2 VAL   227      48.490  52.370 111.300  1.00  0.00           C
ATOM   3498 1HG2 VAL   227      49.560  52.240 111.400  1.00  0.00           H
ATOM   3499 2HG2 VAL   227      48.190  53.220 111.910  1.00  0.00           H
ATOM   3500 3HG2 VAL   227      47.960  51.470 111.630  1.00  0.00           H
ATOM   3501  C   VAL   227      48.570  52.380 107.350  1.00  0.00           C
ATOM   3502  O   VAL   227      48.000  53.420 107.170  1.00  0.00           O
ATOM   3503  N   ASP   228      48.970  51.590 106.340  1.00  0.00           N
ATOM   3504  H   ASP   228      49.170  50.630 106.560  1.00  0.00           H
ATOM   3505  CA  ASP   228      48.900  52.080 104.890  1.00  0.00           C
ATOM   3506  HA  ASP   228      49.590  52.920 104.880  1.00  0.00           H
ATOM   3507  CB  ASP   228      49.560  50.900 104.110  1.00  0.00           C
ATOM   3508  HB1 ASP   228      49.000  49.970 104.170  1.00  0.00           H
ATOM   3509  HB2 ASP   228      50.570  50.850 104.510  1.00  0.00           H
ATOM   3510  CG  ASP   228      49.740  51.110 102.570  1.00  0.00           C
ATOM   3511  OD1 ASP   228      50.130  52.230 102.180  1.00  0.00           O
ATOM   3512  OD2 ASP   228      49.520  50.210 101.780  1.00  0.00           O
ATOM   3513  C   ASP   228      47.560  52.530 104.330  1.00  0.00           C
ATOM   3514  O   ASP   228      47.490  53.310 103.350  1.00  0.00           O
ATOM   3515  N   ALA   229      46.390  52.090 104.880  1.00  0.00           N
ATOM   3516  H   ALA   229      46.510  51.360 105.570  1.00  0.00           H
ATOM   3517  CA  ALA   229      45.080  52.460 104.390  1.00  0.00           C
ATOM   3518  HA  ALA   229      44.900  52.240 103.340  1.00  0.00           H
ATOM   3519  CB  ALA   229      44.150  51.690 105.310  1.00  0.00           C
ATOM   3520  HB1 ALA   229      44.230  52.160 106.290  1.00  0.00           H
ATOM   3521  HB2 ALA   229      43.130  51.760 104.940  1.00  0.00           H
ATOM   3522  HB3 ALA   229      44.450  50.640 105.370  1.00  0.00           H
ATOM   3523  C   ALA   229      44.760  53.940 104.450  1.00  0.00           C
ATOM   3524  O   ALA   229      43.690  54.350 103.930  1.00  0.00           O
ATOM   3525  N   GLY   230      45.580  54.780 105.170  1.00  0.00           N
ATOM   3526  H   GLY   230      46.340  54.400 105.720  1.00  0.00           H
ATOM   3527  CA  GLY   230      45.420  56.270 105.300  1.00  0.00           C
ATOM   3528  HA1 GLY   230      44.640  56.350 106.060  1.00  0.00           H
ATOM   3529  HA2 GLY   230      45.170  56.630 104.300  1.00  0.00           H
ATOM   3530  C   GLY   230      46.570  57.070 105.970  1.00  0.00           C
ATOM   3531  O   GLY   230      46.460  58.190 106.420  1.00  0.00           O
ATOM   3532  N   CYS   231      47.730  56.420 106.060  1.00  0.00           N
ATOM   3533  H   CYS   231      47.790  55.500 105.650  1.00  0.00           H
ATOM   3534  CA  CYS   231      49.050  57.140 106.320  1.00  0.00           C
ATOM   3535  HA  CYS   231      48.860  58.180 106.090  1.00  0.00           H
ATOM   3536  CB  CYS   231      49.440  56.960 107.730  1.00  0.00           C
ATOM   3537  HB1 CYS   231      49.990  56.030 107.830  1.00  0.00           H
ATOM   3538  HB2 CYS   231      48.490  56.860 108.250  1.00  0.00           H
ATOM   3539  SG  CYS   231      50.270  58.380 108.560  1.00  0.00           S
ATOM   3540  C   CYS   231      50.060  56.590 105.360  1.00  0.00           C
ATOM   3541  O   CYS   231      49.840  55.570 104.700  1.00  0.00           O
ATOM   3542  N   SER   232      51.280  57.140 105.360  1.00  0.00           N
ATOM   3543  H   SER   232      51.350  58.050 105.800  1.00  0.00           H
ATOM   3544  CA  SER   232      52.400  56.670 104.670  1.00  0.00           C
ATOM   3545  HA  SER   232      52.190  55.670 104.300  1.00  0.00           H
ATOM   3546  CB  SER   232      52.580  57.590 103.430  1.00  0.00           C
ATOM   3547  HB1 SER   232      51.720  57.700 102.770  1.00  0.00           H
ATOM   3548  HB2 SER   232      53.430  57.160 102.900  1.00  0.00           H
ATOM   3549  OG  SER   232      52.940  58.900 103.730  1.00  0.00           O
ATOM   3550  HG  SER   232      52.160  59.340 104.060  1.00  0.00           H
ATOM   3551  C   SER   232      53.750  56.570 105.430  1.00  0.00           C
ATOM   3552  O   SER   232      54.710  56.150 104.860  1.00  0.00           O
ATOM   3553  N   GLN   233      53.830  57.080 106.670  1.00  0.00           N
ATOM   3554  H   GLN   233      52.960  57.460 107.020  1.00  0.00           H
ATOM   3555  CA  GLN   233      54.980  56.900 107.620  1.00  0.00           C
ATOM   3556  HA  GLN   233      55.360  55.900 107.440  1.00  0.00           H
ATOM   3557  CB  GLN   233      56.090  57.950 107.360  1.00  0.00           C
ATOM   3558  HB1 GLN   233      55.660  58.930 107.590  1.00  0.00           H
ATOM   3559  HB2 GLN   233      56.360  58.020 106.310  1.00  0.00           H
ATOM   3560  CG  GLN   233      57.340  57.670 108.280  1.00  0.00           C
ATOM   3561  HG1 GLN   233      57.870  56.760 108.020  1.00  0.00           H
ATOM   3562  HG2 GLN   233      57.040  57.550 109.320  1.00  0.00           H
ATOM   3563  CD  GLN   233      58.330  58.880 108.400  1.00  0.00           C
ATOM   3564  OE1 GLN   233      58.170  59.910 107.780  1.00  0.00           O
ATOM   3565  NE2 GLN   233      59.260  58.730 109.330  1.00  0.00           N
ATOM   3566 1HE2 GLN   233      59.240  57.860 109.840  1.00  0.00           H
ATOM   3567 2HE2 GLN   233      59.880  59.520 109.480  1.00  0.00           H
ATOM   3568  C   GLN   233      54.450  57.010 109.050  1.00  0.00           C
ATOM   3569  O   GLN   233      53.680  57.940 109.320  1.00  0.00           O
ATOM   3570  N   LEU   234      54.650  56.070 109.920  1.00  0.00           N
ATOM   3571  H   LEU   234      55.160  55.230 109.700  1.00  0.00           H
ATOM   3572  CA  LEU   234      53.960  56.030 111.230  1.00  0.00           C
ATOM   3573  HA  LEU   234      52.900  56.270 111.090  1.00  0.00           H
ATOM   3574  CB  LEU   234      54.100  54.590 111.840  1.00  0.00           C
ATOM   3575  HB1 LEU   234      55.160  54.340 111.840  1.00  0.00           H
ATOM   3576  HB2 LEU   234      53.690  53.780 111.240  1.00  0.00           H
ATOM   3577  CG  LEU   234      53.810  54.360 113.340  1.00  0.00           C
ATOM   3578  HG  LEU   234      54.470  54.900 114.010  1.00  0.00           H
ATOM   3579  CD1 LEU   234      52.420  54.690 113.940  1.00  0.00           C
ATOM   3580 1HD1 LEU   234      52.300  55.750 113.730  1.00  0.00           H
ATOM   3581 2HD1 LEU   234      51.650  54.120 113.410  1.00  0.00           H
ATOM   3582 3HD1 LEU   234      52.300  54.500 115.000  1.00  0.00           H
ATOM   3583  CD2 LEU   234      53.910  52.850 113.640  1.00  0.00           C
ATOM   3584 1HD2 LEU   234      54.970  52.570 113.660  1.00  0.00           H
ATOM   3585 2HD2 LEU   234      53.440  52.500 114.560  1.00  0.00           H
ATOM   3586 3HD2 LEU   234      53.330  52.350 112.860  1.00  0.00           H
ATOM   3587  C   LEU   234      54.540  57.090 112.150  1.00  0.00           C
ATOM   3588  O   LEU   234      55.640  57.010 112.660  1.00  0.00           O
ATOM   3589  N   GLN   235      53.790  58.230 112.280  1.00  0.00           N
ATOM   3590  H   GLN   235      52.890  58.190 111.820  1.00  0.00           H
ATOM   3591  CA  GLN   235      54.160  59.470 112.940  1.00  0.00           C
ATOM   3592  HA  GLN   235      54.890  59.160 113.690  1.00  0.00           H
ATOM   3593  CB  GLN   235      54.760  60.530 111.990  1.00  0.00           C
ATOM   3594  HB1 GLN   235      54.790  61.500 112.490  1.00  0.00           H
ATOM   3595  HB2 GLN   235      54.050  60.750 111.190  1.00  0.00           H
ATOM   3596  CG  GLN   235      56.140  60.260 111.300  1.00  0.00           C
ATOM   3597  HG1 GLN   235      56.390  61.190 110.790  1.00  0.00           H
ATOM   3598  HG2 GLN   235      56.180  59.410 110.610  1.00  0.00           H
ATOM   3599  CD  GLN   235      57.210  60.160 112.450  1.00  0.00           C
ATOM   3600  OE1 GLN   235      57.220  60.870 113.420  1.00  0.00           O
ATOM   3601  NE2 GLN   235      58.050  59.150 112.410  1.00  0.00           N
ATOM   3602 1HE2 GLN   235      58.080  58.550 111.590  1.00  0.00           H
ATOM   3603 2HE2 GLN   235      58.680  59.060 113.190  1.00  0.00           H
ATOM   3604  C   GLN   235      52.950  60.140 113.600  1.00  0.00           C
ATOM   3605  O   GLN   235      51.860  60.000 113.100  1.00  0.00           O
ATOM   3606  N   SER   236      53.210  60.930 114.710  1.00  0.00           N
ATOM   3607  H   SER   236      54.120  60.970 115.140  1.00  0.00           H
ATOM   3608  CA  SER   236      52.170  61.700 115.450  1.00  0.00           C
ATOM   3609  HA  SER   236      51.230  61.170 115.610  1.00  0.00           H
ATOM   3610  CB  SER   236      52.650  61.940 116.870  1.00  0.00           C
ATOM   3611  HB1 SER   236      52.000  62.720 117.270  1.00  0.00           H
ATOM   3612  HB2 SER   236      53.610  62.440 116.730  1.00  0.00           H
ATOM   3613  OG  SER   236      52.710  60.700 117.520  1.00  0.00           O
ATOM   3614  HG  SER   236      53.200  60.890 118.320  1.00  0.00           H
ATOM   3615  C   SER   236      51.810  62.960 114.700  1.00  0.00           C
ATOM   3616  O   SER   236      52.640  63.640 114.110  1.00  0.00           O
ATOM   3617  N   PRO   237      50.580  63.500 114.860  1.00  0.00           N
ATOM   3618  CD  PRO   237      50.150  64.790 114.270  1.00  0.00           C
ATOM   3619  HD1 PRO   237      50.290  64.760 113.190  1.00  0.00           H
ATOM   3620  HD2 PRO   237      50.630  65.640 114.760  1.00  0.00           H
ATOM   3621  CG  PRO   237      48.650  64.830 114.580  1.00  0.00           C
ATOM   3622  HG1 PRO   237      48.110  64.230 113.840  1.00  0.00           H
ATOM   3623  HG2 PRO   237      48.330  65.870 114.590  1.00  0.00           H
ATOM   3624  CB  PRO   237      48.550  64.240 115.930  1.00  0.00           C
ATOM   3625  HB1 PRO   237      47.540  63.950 116.230  1.00  0.00           H
ATOM   3626  HB2 PRO   237      48.980  64.970 116.620  1.00  0.00           H
ATOM   3627  CA  PRO   237      49.520  63.020 115.760  1.00  0.00           C
ATOM   3628  HA  PRO   237      49.950  62.810 116.740  1.00  0.00           H
ATOM   3629  C   PRO   237      48.720  61.860 115.380  1.00  0.00           C
ATOM   3630  O   PRO   237      48.640  61.610 114.190  1.00  0.00           O
ATOM   3631  N   TYR   238      48.210  61.060 116.290  1.00  0.00           N
ATOM   3632  H   TYR   238      48.420  61.240 117.270  1.00  0.00           H
ATOM   3633  CA  TYR   238      47.300  59.950 115.950  1.00  0.00           C
ATOM   3634  HA  TYR   238      47.600  59.530 114.980  1.00  0.00           H
ATOM   3635  CB  TYR   238      47.440  58.820 117.030  1.00  0.00           C
ATOM   3636  HB1 TYR   238      46.950  57.950 116.600  1.00  0.00           H
ATOM   3637  HB2 TYR   238      46.860  59.020 117.930  1.00  0.00           H
ATOM   3638  CG  TYR   238      48.840  58.430 117.480  1.00  0.00           C
ATOM   3639  CD1 TYR   238      49.560  57.470 116.720  1.00  0.00           C
ATOM   3640  HD1 TYR   238      49.160  57.320 115.730  1.00  0.00           H
ATOM   3641  CE1 TYR   238      50.840  56.930 117.070  1.00  0.00           C
ATOM   3642  HE1 TYR   238      51.460  56.310 116.440  1.00  0.00           H
ATOM   3643  CZ  TYR   238      51.370  57.360 118.320  1.00  0.00           C
ATOM   3644  OH  TYR   238      52.530  56.800 118.750  1.00  0.00           O
ATOM   3645  HH  TYR   238      52.780  57.050 119.650  1.00  0.00           H
ATOM   3646  CE2 TYR   238      50.560  58.190 119.150  1.00  0.00           C
ATOM   3647  HE2 TYR   238      50.880  58.400 120.160  1.00  0.00           H
ATOM   3648  CD2 TYR   238      49.320  58.740 118.730  1.00  0.00           C
ATOM   3649  HD2 TYR   238      48.750  59.270 119.490  1.00  0.00           H
ATOM   3650  C   TYR   238      45.900  60.430 115.790  1.00  0.00           C
ATOM   3651  O   TYR   238      45.620  61.290 116.620  1.00  0.00           O
ATOM   3652  N   THR   239      45.000  59.850 115.010  1.00  0.00           N
ATOM   3653  H   THR   239      44.020  60.060 115.110  1.00  0.00           H
ATOM   3654  CA  THR   239      45.270  58.750 114.080  1.00  0.00           C
ATOM   3655  HA  THR   239      45.920  58.040 114.590  1.00  0.00           H
ATOM   3656  CB  THR   239      43.950  57.950 113.740  1.00  0.00           C
ATOM   3657  HB  THR   239      44.060  57.410 112.800  1.00  0.00           H
ATOM   3658  CG2 THR   239      43.580  57.040 114.820  1.00  0.00           C
ATOM   3659 1HG2 THR   239      44.310  56.250 114.970  1.00  0.00           H
ATOM   3660 2HG2 THR   239      43.380  57.590 115.740  1.00  0.00           H
ATOM   3661 3HG2 THR   239      42.650  56.510 114.580  1.00  0.00           H
ATOM   3662  OG1 THR   239      42.870  58.900 113.580  1.00  0.00           O
ATOM   3663  HG1 THR   239      42.150  58.520 113.080  1.00  0.00           H
ATOM   3664  C   THR   239      45.850  59.230 112.770  1.00  0.00           C
ATOM   3665  O   THR   239      45.450  60.270 112.230  1.00  0.00           O
ATOM   3666  N   CYS   240      46.930  58.470 112.360  1.00  0.00           N
ATOM   3667  H   CYS   240      47.130  57.660 112.930  1.00  0.00           H
ATOM   3668  CA  CYS   240      47.910  58.860 111.330  1.00  0.00           C
ATOM   3669  HA  CYS   240      48.470  59.690 111.760  1.00  0.00           H
ATOM   3670  CB  CYS   240      48.940  57.730 111.210  1.00  0.00           C
ATOM   3671  HB1 CYS   240      48.590  56.840 110.680  1.00  0.00           H
ATOM   3672  HB2 CYS   240      49.140  57.390 112.230  1.00  0.00           H
ATOM   3673  SG  CYS   240      50.580  58.080 110.460  1.00  0.00           S
ATOM   3674  C   CYS   240      47.300  59.200 110.030  1.00  0.00           C
ATOM   3675  O   CYS   240      46.490  58.370 109.500  1.00  0.00           O
ATOM   3676  N   SER   241      47.770  60.330 109.440  1.00  0.00           N
ATOM   3677  H   SER   241      48.500  60.870 109.870  1.00  0.00           H
ATOM   3678  CA  SER   241      47.050  60.950 108.320  1.00  0.00           C
ATOM   3679  HA  SER   241      46.380  60.240 107.840  1.00  0.00           H
ATOM   3680  CB  SER   241      46.170  62.130 108.830  1.00  0.00           C
ATOM   3681  HB1 SER   241      45.530  61.600 109.540  1.00  0.00           H
ATOM   3682  HB2 SER   241      45.560  62.440 107.980  1.00  0.00           H
ATOM   3683  OG  SER   241      47.000  63.140 109.390  1.00  0.00           O
ATOM   3684  HG  SER   241      47.130  63.010 110.340  1.00  0.00           H
ATOM   3685  C   SER   241      47.970  61.310 107.070  1.00  0.00           C
ATOM   3686  O   SER   241      47.440  61.510 105.970  1.00  0.00           O
ATOM   3687  N   SER   242      49.310  61.380 107.230  1.00  0.00           N
ATOM   3688  H   SER   242      49.630  61.120 108.150  1.00  0.00           H
ATOM   3689  CA  SER   242      50.350  61.760 106.280  1.00  0.00           C
ATOM   3690  HA  SER   242      49.830  62.090 105.380  1.00  0.00           H
ATOM   3691  CB  SER   242      51.170  62.980 106.910  1.00  0.00           C
ATOM   3692  HB1 SER   242      51.870  63.280 106.140  1.00  0.00           H
ATOM   3693  HB2 SER   242      51.600  62.680 107.870  1.00  0.00           H
ATOM   3694  OG  SER   242      50.280  63.950 107.280  1.00  0.00           O
ATOM   3695  HG  SER   242      50.240  63.970 108.240  1.00  0.00           H
ATOM   3696  C   SER   242      51.190  60.590 105.860  1.00  0.00           C
ATOM   3697  OC1 SER   242      50.860  59.970 104.800  1.00  0.00           O
ATOM   3698  OC2 SER   242      52.120  60.300 106.650  1.00  0.00           O
TER
REMARK    GENERATED BY TRJCONV
TITLE     Ksino_S186_100nsMD_last_frame (Protein in water t= 100000.00000 step= 50000000)
REMARK    THIS IS A SIMULATION BOX
CRYST1   97.774   97.774   97.774  60.00  60.00  90.00 P 1           1
MODEL        2
ATOM      1  N   MET     1     -55.680  58.190 -11.350  1.00  0.00           N
ATOM      2  H1  MET     1     -54.890  58.820 -11.460  1.00  0.00           H
ATOM      3  H2  MET     1     -56.190  58.280 -12.210  1.00  0.00           H
ATOM      4  H3  MET     1     -56.320  58.490 -10.630  1.00  0.00           H
ATOM      5  CA  MET     1     -55.270  56.790 -11.170  1.00  0.00           C
ATOM      6  HA  MET     1     -54.650  56.580 -10.300  1.00  0.00           H
ATOM      7  CB  MET     1     -56.490  55.820 -11.040  1.00  0.00           C
ATOM      8  HB1 MET     1     -56.200  54.770 -11.140  1.00  0.00           H
ATOM      9  HB2 MET     1     -57.180  55.970 -11.880  1.00  0.00           H
ATOM     10  CG  MET     1     -57.260  56.130  -9.680  1.00  0.00           C
ATOM     11  HG1 MET     1     -58.030  55.370  -9.560  1.00  0.00           H
ATOM     12  HG2 MET     1     -57.620  57.160  -9.650  1.00  0.00           H
ATOM     13  SD  MET     1     -56.220  55.870  -8.260  1.00  0.00           S
ATOM     14  CE  MET     1     -57.320  56.120  -6.840  1.00  0.00           C
ATOM     15  HE1 MET     1     -57.630  57.150  -6.640  1.00  0.00           H
ATOM     16  HE2 MET     1     -58.240  55.550  -6.970  1.00  0.00           H
ATOM     17  HE3 MET     1     -56.790  55.790  -5.950  1.00  0.00           H
ATOM     18  C   MET     1     -54.520  56.480 -12.450  1.00  0.00           C
ATOM     19  O   MET     1     -54.970  56.910 -13.540  1.00  0.00           O
ATOM     20  N   PHE     2     -53.480  55.640 -12.470  1.00  0.00           N
ATOM     21  H   PHE     2     -52.960  55.490 -13.320  1.00  0.00           H
ATOM     22  CA  PHE     2     -52.900  54.850 -11.430  1.00  0.00           C
ATOM     23  HA  PHE     2     -53.410  54.930 -10.470  1.00  0.00           H
ATOM     24  CB  PHE     2     -53.060  53.400 -11.830  1.00  0.00           C
ATOM     25  HB1 PHE     2     -52.610  52.780 -11.060  1.00  0.00           H
ATOM     26  HB2 PHE     2     -52.420  53.210 -12.690  1.00  0.00           H
ATOM     27  CG  PHE     2     -54.470  52.810 -12.090  1.00  0.00           C
ATOM     28  CD1 PHE     2     -55.190  52.180 -11.050  1.00  0.00           C
ATOM     29  HD1 PHE     2     -54.790  52.130 -10.040  1.00  0.00           H
ATOM     30  CE1 PHE     2     -56.300  51.370 -11.360  1.00  0.00           C
ATOM     31  HE1 PHE     2     -56.720  50.770 -10.570  1.00  0.00           H
ATOM     32  CZ  PHE     2     -56.750  51.300 -12.700  1.00  0.00           C
ATOM     33  HZ  PHE     2     -57.610  50.710 -12.970  1.00  0.00           H
ATOM     34  CE2 PHE     2     -56.080  52.000 -13.680  1.00  0.00           C
ATOM     35  HE2 PHE     2     -56.440  52.050 -14.700  1.00  0.00           H
ATOM     36  CD2 PHE     2     -54.960  52.750 -13.400  1.00  0.00           C
ATOM     37  HD2 PHE     2     -54.400  53.270 -14.170  1.00  0.00           H
ATOM     38  C   PHE     2     -51.380  55.120 -11.210  1.00  0.00           C
ATOM     39  O   PHE     2     -50.880  54.720 -10.180  1.00  0.00           O
ATOM     40  N   THR     3     -50.720  55.820 -12.100  1.00  0.00           N
ATOM     41  H   THR     3     -51.260  56.140 -12.890  1.00  0.00           H
ATOM     42  CA  THR     3     -49.410  56.450 -11.780  1.00  0.00           C
ATOM     43  HA  THR     3     -48.700  55.620 -11.670  1.00  0.00           H
ATOM     44  CB  THR     3     -48.820  57.260 -12.930  1.00  0.00           C
ATOM     45  HB  THR     3     -47.870  57.590 -12.520  1.00  0.00           H
ATOM     46  CG2 THR     3     -48.430  56.510 -14.180  1.00  0.00           C
ATOM     47 1HG2 THR     3     -48.140  57.290 -14.890  1.00  0.00           H
ATOM     48 2HG2 THR     3     -47.720  55.700 -14.000  1.00  0.00           H
ATOM     49 3HG2 THR     3     -49.260  55.940 -14.600  1.00  0.00           H
ATOM     50  OG1 THR     3     -49.620  58.370 -13.150  1.00  0.00           O
ATOM     51  HG1 THR     3     -49.140  59.200 -13.060  1.00  0.00           H
ATOM     52  C   THR     3     -49.370  57.310 -10.500  1.00  0.00           C
ATOM     53  O   THR     3     -48.270  57.540  -9.970  1.00  0.00           O
ATOM     54  N   ARG     4     -50.490  57.920 -10.070  1.00  0.00           N
ATOM     55  H   ARG     4     -51.340  57.750 -10.580  1.00  0.00           H
ATOM     56  CA  ARG     4     -50.680  58.680  -8.780  1.00  0.00           C
ATOM     57  HA  ARG     4     -50.260  58.060  -7.990  1.00  0.00           H
ATOM     58  CB  ARG     4     -49.910  60.040  -8.850  1.00  0.00           C
ATOM     59  HB1 ARG     4     -48.860  59.900  -9.130  1.00  0.00           H
ATOM     60  HB2 ARG     4     -50.000  60.650  -7.950  1.00  0.00           H
ATOM     61  CG  ARG     4     -50.430  60.960 -10.020  1.00  0.00           C
ATOM     62  HG1 ARG     4     -51.350  61.400  -9.640  1.00  0.00           H
ATOM     63  HG2 ARG     4     -50.620  60.490 -10.980  1.00  0.00           H
ATOM     64  CD  ARG     4     -49.380  62.070 -10.450  1.00  0.00           C
ATOM     65  HD1 ARG     4     -48.430  61.670 -10.820  1.00  0.00           H
ATOM     66  HD2 ARG     4     -49.130  62.770  -9.650  1.00  0.00           H
ATOM     67  NE  ARG     4     -49.930  62.890 -11.490  1.00  0.00           N
ATOM     68  HE  ARG     4     -49.520  62.860 -12.410  1.00  0.00           H
ATOM     69  CZ  ARG     4     -50.890  63.810 -11.240  1.00  0.00           C
ATOM     70  NH1 ARG     4     -51.420  64.070 -10.060  1.00  0.00           N
ATOM     71 1HH1 ARG     4     -51.110  63.710  -9.170  1.00  0.00           H
ATOM     72 2HH1 ARG     4     -52.220  64.680  -9.980  1.00  0.00           H
ATOM     73  NH2 ARG     4     -51.200  64.490 -12.250  1.00  0.00           N
ATOM     74 1HH2 ARG     4     -50.860  64.100 -13.120  1.00  0.00           H
ATOM     75 2HH2 ARG     4     -52.110  64.910 -12.190  1.00  0.00           H
ATOM     76  C   ARG     4     -52.170  58.870  -8.470  1.00  0.00           C
ATOM     77  O   ARG     4     -53.020  58.290  -9.120  1.00  0.00           O
ATOM     78  N   CYS     5     -52.460  59.720  -7.480  1.00  0.00           N
ATOM     79  H   CYS     5     -51.600  59.990  -7.010  1.00  0.00           H
ATOM     80  CA  CYS     5     -53.740  60.010  -6.850  1.00  0.00           C
ATOM     81  HA  CYS     5     -53.560  60.630  -5.970  1.00  0.00           H
ATOM     82  CB  CYS     5     -54.640  60.710  -7.880  1.00  0.00           C
ATOM     83  HB1 CYS     5     -55.690  60.870  -7.630  1.00  0.00           H
ATOM     84  HB2 CYS     5     -54.730  60.160  -8.820  1.00  0.00           H
ATOM     85  SG  CYS     5     -53.900  62.240  -8.390  1.00  0.00           S
ATOM     86  HG  CYS     5     -54.340  63.080  -7.450  1.00  0.00           H
ATOM     87  C   CYS     5     -54.380  58.680  -6.210  1.00  0.00           C
ATOM     88  O   CYS     5     -55.570  58.580  -5.960  1.00  0.00           O
ATOM     89  N   LEU     6     -53.500  57.750  -5.810  1.00  0.00           N
ATOM     90  H   LEU     6     -52.520  58.000  -5.870  1.00  0.00           H
ATOM     91  CA  LEU     6     -53.800  56.510  -5.060  1.00  0.00           C
ATOM     92  HA  LEU     6     -54.710  56.070  -5.470  1.00  0.00           H
ATOM     93  CB  LEU     6     -52.750  55.420  -5.290  1.00  0.00           C
ATOM     94  HB1 LEU     6     -53.040  54.540  -4.720  1.00  0.00           H
ATOM     95  HB2 LEU     6     -51.930  56.010  -4.870  1.00  0.00           H
ATOM     96  CG  LEU     6     -52.490  55.000  -6.710  1.00  0.00           C
ATOM     97  HG  LEU     6     -52.300  55.840  -7.380  1.00  0.00           H
ATOM     98  CD1 LEU     6     -51.190  54.180  -6.780  1.00  0.00           C
ATOM     99 1HD1 LEU     6     -51.160  53.490  -5.950  1.00  0.00           H
ATOM    100 2HD1 LEU     6     -51.170  53.690  -7.760  1.00  0.00           H
ATOM    101 3HD1 LEU     6     -50.310  54.810  -6.670  1.00  0.00           H
ATOM    102  CD2 LEU     6     -53.570  54.040  -7.230  1.00  0.00           C
ATOM    103 1HD2 LEU     6     -53.670  54.040  -8.310  1.00  0.00           H
ATOM    104 2HD2 LEU     6     -53.420  52.970  -7.070  1.00  0.00           H
ATOM    105 3HD2 LEU     6     -54.530  54.210  -6.740  1.00  0.00           H
ATOM    106  C   LEU     6     -54.240  56.560  -3.590  1.00  0.00           C
ATOM    107  O   LEU     6     -54.290  55.510  -2.900  1.00  0.00           O
ATOM    108  N   SER     7     -54.720  57.730  -3.190  1.00  0.00           N
ATOM    109  H   SER     7     -54.620  58.500  -3.840  1.00  0.00           H
ATOM    110  CA  SER     7     -55.330  58.090  -1.930  1.00  0.00           C
ATOM    111  HA  SER     7     -55.290  57.230  -1.260  1.00  0.00           H
ATOM    112  CB  SER     7     -54.470  59.140  -1.230  1.00  0.00           C
ATOM    113  HB1 SER     7     -54.800  59.170  -0.190  1.00  0.00           H
ATOM    114  HB2 SER     7     -54.660  60.080  -1.750  1.00  0.00           H
ATOM    115  OG  SER     7     -53.010  58.990  -1.330  1.00  0.00           O
ATOM    116  HG  SER     7     -52.670  59.150  -0.450  1.00  0.00           H
ATOM    117  C   SER     7     -56.820  58.540  -2.000  1.00  0.00           C
ATOM    118  O   SER     7     -57.360  58.840  -3.060  1.00  0.00           O
ATOM    119  N   ALA     8     -57.400  58.840  -0.850  1.00  0.00           N
ATOM    120  H   ALA     8     -56.890  58.900   0.020  1.00  0.00           H
ATOM    121  CA  ALA     8     -58.840  59.120  -0.690  1.00  0.00           C
ATOM    122  HA  ALA     8     -59.330  58.170  -0.940  1.00  0.00           H
ATOM    123  CB  ALA     8     -59.180  59.290   0.770  1.00  0.00           C
ATOM    124  HB1 ALA     8     -58.610  60.060   1.280  1.00  0.00           H
ATOM    125  HB2 ALA     8     -60.240  59.490   0.910  1.00  0.00           H
ATOM    126  HB3 ALA     8     -58.840  58.350   1.200  1.00  0.00           H
ATOM    127  C   ALA     8     -59.410  60.240  -1.580  1.00  0.00           C
ATOM    128  O   ALA     8     -60.540  60.010  -2.050  1.00  0.00           O
ATOM    129  N   ALA     9     -58.730  61.320  -1.860  1.00  0.00           N
ATOM    130  H   ALA     9     -57.800  61.450  -1.490  1.00  0.00           H
ATOM    131  CA  ALA     9     -59.330  62.540  -2.490  1.00  0.00           C
ATOM    132  HA  ALA     9     -60.190  62.930  -1.940  1.00  0.00           H
ATOM    133  CB  ALA     9     -58.210  63.640  -2.420  1.00  0.00           C
ATOM    134  HB1 ALA     9     -58.650  64.510  -2.890  1.00  0.00           H
ATOM    135  HB2 ALA     9     -58.000  63.830  -1.370  1.00  0.00           H
ATOM    136  HB3 ALA     9     -57.330  63.300  -2.970  1.00  0.00           H
ATOM    137  C   ALA     9     -59.810  62.310  -3.940  1.00  0.00           C
ATOM    138  O   ALA     9     -60.510  63.210  -4.430  1.00  0.00           O
ATOM    139  N   ALA    10     -59.400  61.230  -4.640  1.00  0.00           N
ATOM    140  H   ALA    10     -58.630  60.670  -4.320  1.00  0.00           H
ATOM    141  CA  ALA    10     -60.110  60.870  -5.910  1.00  0.00           C
ATOM    142  HA  ALA    10     -60.740  61.710  -6.210  1.00  0.00           H
ATOM    143  CB  ALA    10     -58.990  60.780  -6.930  1.00  0.00           C
ATOM    144  HB1 ALA    10     -58.200  60.180  -6.490  1.00  0.00           H
ATOM    145  HB2 ALA    10     -59.370  60.300  -7.840  1.00  0.00           H
ATOM    146  HB3 ALA    10     -58.590  61.770  -7.180  1.00  0.00           H
ATOM    147  C   ALA    10     -61.040  59.600  -5.900  1.00  0.00           C
ATOM    148  O   ALA    10     -61.440  59.110  -6.950  1.00  0.00           O
ATOM    149  N   ILE    11     -61.390  59.070  -4.680  1.00  0.00           N
ATOM    150  H   ILE    11     -61.050  59.510  -3.850  1.00  0.00           H
ATOM    151  CA  ILE    11     -61.930  57.770  -4.460  1.00  0.00           C
ATOM    152  HA  ILE    11     -62.150  57.430  -5.470  1.00  0.00           H
ATOM    153  CB  ILE    11     -61.020  56.800  -3.660  1.00  0.00           C
ATOM    154  HB  ILE    11     -60.990  57.200  -2.650  1.00  0.00           H
ATOM    155  CG2 ILE    11     -61.630  55.410  -3.610  1.00  0.00           C
ATOM    156 1HG2 ILE    11     -62.570  55.470  -3.060  1.00  0.00           H
ATOM    157 2HG2 ILE    11     -61.810  54.980  -4.600  1.00  0.00           H
ATOM    158 3HG2 ILE    11     -60.920  54.800  -3.060  1.00  0.00           H
ATOM    159  CG1 ILE    11     -59.610  56.780  -4.290  1.00  0.00           C
ATOM    160 1HG1 ILE    11     -59.040  57.710  -4.380  1.00  0.00           H
ATOM    161 2HG1 ILE    11     -59.710  56.530  -5.340  1.00  0.00           H
ATOM    162  CD  ILE    11     -58.520  55.910  -3.520  1.00  0.00           C
ATOM    163  HD1 ILE    11     -57.510  56.020  -3.930  1.00  0.00           H
ATOM    164  HD2 ILE    11     -58.520  56.270  -2.490  1.00  0.00           H
ATOM    165  HD3 ILE    11     -58.830  54.860  -3.450  1.00  0.00           H
ATOM    166  C   ILE    11     -63.260  57.940  -3.750  1.00  0.00           C
ATOM    167  O   ILE    11     -64.190  57.110  -3.960  1.00  0.00           O
ATOM    168  N   TYR    12     -63.340  58.870  -2.810  1.00  0.00           N
ATOM    169  H   TYR    12     -62.560  59.520  -2.790  1.00  0.00           H
ATOM    170  CA  TYR    12     -64.300  58.980  -1.750  1.00  0.00           C
ATOM    171  HA  TYR    12     -65.240  58.450  -1.910  1.00  0.00           H
ATOM    172  CB  TYR    12     -63.530  58.630  -0.430  1.00  0.00           C
ATOM    173  HB1 TYR    12     -62.910  59.470  -0.110  1.00  0.00           H
ATOM    174  HB2 TYR    12     -62.860  57.790  -0.650  1.00  0.00           H
ATOM    175  CG  TYR    12     -64.460  58.260   0.750  1.00  0.00           C
ATOM    176  CD1 TYR    12     -64.630  59.200   1.800  1.00  0.00           C
ATOM    177  HD1 TYR    12     -64.410  60.220   1.500  1.00  0.00           H
ATOM    178  CE1 TYR    12     -65.360  58.870   2.960  1.00  0.00           C
ATOM    179  HE1 TYR    12     -65.520  59.550   3.780  1.00  0.00           H
ATOM    180  CZ  TYR    12     -65.790  57.470   3.090  1.00  0.00           C
ATOM    181  OH  TYR    12     -66.370  57.030   4.200  1.00  0.00           O
ATOM    182  HH  TYR    12     -66.550  56.090   4.160  1.00  0.00           H
ATOM    183  CE2 TYR    12     -65.660  56.570   2.010  1.00  0.00           C
ATOM    184  HE2 TYR    12     -66.140  55.600   2.080  1.00  0.00           H
ATOM    185  CD2 TYR    12     -64.940  56.950   0.820  1.00  0.00           C
ATOM    186  HD2 TYR    12     -64.840  56.290  -0.030  1.00  0.00           H
ATOM    187  C   TYR    12     -64.790  60.440  -1.720  1.00  0.00           C
ATOM    188  O   TYR    12     -64.030  61.270  -2.170  1.00  0.00           O
ATOM    189  N   ASP    13     -65.930  60.730  -1.080  1.00  0.00           N
ATOM    190  H   ASP    13     -66.530  59.950  -0.880  1.00  0.00           H
ATOM    191  CA  ASP    13     -66.280  62.090  -0.660  1.00  0.00           C
ATOM    192  HA  ASP    13     -65.420  62.720  -0.860  1.00  0.00           H
ATOM    193  CB  ASP    13     -67.580  62.530  -1.390  1.00  0.00           C
ATOM    194  HB1 ASP    13     -68.320  61.800  -1.060  1.00  0.00           H
ATOM    195  HB2 ASP    13     -67.440  62.460  -2.470  1.00  0.00           H
ATOM    196  CG  ASP    13     -68.010  63.900  -0.940  1.00  0.00           C
ATOM    197  OD1 ASP    13     -67.250  64.880  -0.970  1.00  0.00           O
ATOM    198  OD2 ASP    13     -69.220  64.040  -0.620  1.00  0.00           O
ATOM    199  C   ASP    13     -66.480  62.260   0.840  1.00  0.00           C
ATOM    200  O   ASP    13     -66.950  61.390   1.520  1.00  0.00           O
ATOM    201  N   SER    14     -66.210  63.490   1.350  1.00  0.00           N
ATOM    202  H   SER    14     -65.780  64.100   0.680  1.00  0.00           H
ATOM    203  CA  SER    14     -66.190  63.780   2.820  1.00  0.00           C
ATOM    204  HA  SER    14     -65.710  62.940   3.330  1.00  0.00           H
ATOM    205  CB  SER    14     -65.510  65.080   3.010  1.00  0.00           C
ATOM    206  HB1 SER    14     -65.450  65.250   4.090  1.00  0.00           H
ATOM    207  HB2 SER    14     -66.060  65.860   2.500  1.00  0.00           H
ATOM    208  OG  SER    14     -64.180  65.030   2.510  1.00  0.00           O
ATOM    209  HG  SER    14     -64.260  65.030   1.550  1.00  0.00           H
ATOM    210  C   SER    14     -67.630  63.780   3.350  1.00  0.00           C
ATOM    211  O   SER    14     -67.850  63.640   4.540  1.00  0.00           O
ATOM    212  N   SER    15     -68.640  63.670   2.490  1.00  0.00           N
ATOM    213  H   SER    15     -68.510  63.710   1.490  1.00  0.00           H
ATOM    214  CA  SER    15     -69.950  63.250   3.000  1.00  0.00           C
ATOM    215  HA  SER    15     -70.200  63.800   3.900  1.00  0.00           H
ATOM    216  CB  SER    15     -70.980  63.730   1.920  1.00  0.00           C
ATOM    217  HB1 SER    15     -71.960  63.680   2.400  1.00  0.00           H
ATOM    218  HB2 SER    15     -70.890  62.970   1.150  1.00  0.00           H
ATOM    219  OG  SER    15     -70.780  65.030   1.420  1.00  0.00           O
ATOM    220  HG  SER    15     -70.210  64.870   0.670  1.00  0.00           H
ATOM    221  C   SER    15     -70.200  61.750   3.280  1.00  0.00           C
ATOM    222  O   SER    15     -71.400  61.400   3.360  1.00  0.00           O
ATOM    223  N   LEU    16     -69.120  60.890   3.420  1.00  0.00           N
ATOM    224  H   LEU    16     -68.240  61.360   3.530  1.00  0.00           H
ATOM    225  CA  LEU    16     -69.070  59.420   3.630  1.00  0.00           C
ATOM    226  HA  LEU    16     -68.020  59.180   3.760  1.00  0.00           H
ATOM    227  CB  LEU    16     -69.620  59.030   4.990  1.00  0.00           C
ATOM    228  HB1 LEU    16     -69.340  58.020   5.260  1.00  0.00           H
ATOM    229  HB2 LEU    16     -70.710  59.050   4.890  1.00  0.00           H
ATOM    230  CG  LEU    16     -69.260  59.900   6.220  1.00  0.00           C
ATOM    231  HG  LEU    16     -69.350  60.990   6.170  1.00  0.00           H
ATOM    232  CD1 LEU    16     -70.200  59.460   7.350  1.00  0.00           C
ATOM    233 1HD1 LEU    16     -70.190  58.400   7.620  1.00  0.00           H
ATOM    234 2HD1 LEU    16     -69.990  60.050   8.240  1.00  0.00           H
ATOM    235 3HD1 LEU    16     -71.210  59.780   7.080  1.00  0.00           H
ATOM    236  CD2 LEU    16     -67.840  59.520   6.630  1.00  0.00           C
ATOM    237 1HD2 LEU    16     -67.090  60.050   6.040  1.00  0.00           H
ATOM    238 2HD2 LEU    16     -67.610  59.940   7.610  1.00  0.00           H
ATOM    239 3HD2 LEU    16     -67.700  58.450   6.570  1.00  0.00           H
ATOM    240  C   LEU    16     -69.620  58.490   2.560  1.00  0.00           C
ATOM    241  O   LEU    16     -70.460  57.620   2.750  1.00  0.00           O
ATOM    242  N   GLU    17     -69.040  58.700   1.370  1.00  0.00           N
ATOM    243  H   GLU    17     -68.180  59.220   1.260  1.00  0.00           H
ATOM    244  CA  GLU    17     -69.410  57.810   0.220  1.00  0.00           C
ATOM    245  HA  GLU    17     -69.610  56.820   0.630  1.00  0.00           H
ATOM    246  CB  GLU    17     -70.690  58.220  -0.540  1.00  0.00           C
ATOM    247  HB1 GLU    17     -71.560  57.840   0.010  1.00  0.00           H
ATOM    248  HB2 GLU    17     -70.660  57.760  -1.520  1.00  0.00           H
ATOM    249  CG  GLU    17     -70.940  59.710  -0.620  1.00  0.00           C
ATOM    250  HG1 GLU    17     -70.150  60.180  -1.200  1.00  0.00           H
ATOM    251  HG2 GLU    17     -71.060  60.120   0.390  1.00  0.00           H
ATOM    252  CD  GLU    17     -72.260  59.950  -1.310  1.00  0.00           C
ATOM    253  OE1 GLU    17     -72.390  60.990  -2.010  1.00  0.00           O
ATOM    254  OE2 GLU    17     -73.260  59.170  -1.150  1.00  0.00           O
ATOM    255  C   GLU    17     -68.240  57.540  -0.770  1.00  0.00           C
ATOM    256  O   GLU    17     -67.490  58.410  -1.160  1.00  0.00           O
ATOM    257  N   THR    18     -68.180  56.360  -1.350  1.00  0.00           N
ATOM    258  H   THR    18     -68.900  55.690  -1.150  1.00  0.00           H
ATOM    259  CA  THR    18     -67.230  56.030  -2.470  1.00  0.00           C
ATOM    260  HA  THR    18     -66.310  56.610  -2.370  1.00  0.00           H
ATOM    261  CB  THR    18     -66.900  54.540  -2.470  1.00  0.00           C
ATOM    262  HB  THR    18     -67.840  54.000  -2.600  1.00  0.00           H
ATOM    263  CG2 THR    18     -65.980  54.110  -3.600  1.00  0.00           C
ATOM    264 1HG2 THR    18     -65.850  53.040  -3.490  1.00  0.00           H
ATOM    265 2HG2 THR    18     -66.450  54.280  -4.570  1.00  0.00           H
ATOM    266 3HG2 THR    18     -65.040  54.660  -3.520  1.00  0.00           H
ATOM    267  OG1 THR    18     -66.260  54.140  -1.310  1.00  0.00           O
ATOM    268  HG1 THR    18     -65.300  54.140  -1.310  1.00  0.00           H
ATOM    269  C   THR    18     -67.840  56.480  -3.850  1.00  0.00           C
ATOM    270  O   THR    18     -68.940  56.020  -4.240  1.00  0.00           O
ATOM    271  N   VAL    19     -67.090  57.340  -4.520  1.00  0.00           N
ATOM    272  H   VAL    19     -66.240  57.480  -3.990  1.00  0.00           H
ATOM    273  CA  VAL    19     -67.410  57.890  -5.840  1.00  0.00           C
ATOM    274  HA  VAL    19     -68.420  57.600  -6.120  1.00  0.00           H
ATOM    275  CB  VAL    19     -67.420  59.480  -5.840  1.00  0.00           C
ATOM    276  HB  VAL    19     -67.650  59.860  -6.840  1.00  0.00           H
ATOM    277  CG1 VAL    19     -68.580  59.990  -4.940  1.00  0.00           C
ATOM    278 1HG1 VAL    19     -69.550  59.740  -5.380  1.00  0.00           H
ATOM    279 2HG1 VAL    19     -68.580  59.670  -3.900  1.00  0.00           H
ATOM    280 3HG1 VAL    19     -68.550  61.080  -4.900  1.00  0.00           H
ATOM    281  CG2 VAL    19     -66.090  60.110  -5.400  1.00  0.00           C
ATOM    282 1HG2 VAL    19     -65.230  59.820  -5.990  1.00  0.00           H
ATOM    283 2HG2 VAL    19     -66.380  61.150  -5.500  1.00  0.00           H
ATOM    284 3HG2 VAL    19     -65.890  59.860  -4.360  1.00  0.00           H
ATOM    285  C   VAL    19     -66.490  57.400  -7.000  1.00  0.00           C
ATOM    286  O   VAL    19     -66.860  57.520  -8.180  1.00  0.00           O
ATOM    287  N   GLY    20     -65.360  56.840  -6.640  1.00  0.00           N
ATOM    288  H   GLY    20     -65.220  56.700  -5.650  1.00  0.00           H
ATOM    289  CA  GLY    20     -64.530  56.050  -7.590  1.00  0.00           C
ATOM    290  HA1 GLY    20     -63.500  56.060  -7.240  1.00  0.00           H
ATOM    291  HA2 GLY    20     -64.550  56.530  -8.570  1.00  0.00           H
ATOM    292  C   GLY    20     -64.990  54.650  -7.900  1.00  0.00           C
ATOM    293  O   GLY    20     -65.580  54.040  -7.040  1.00  0.00           O
ATOM    294  N   SER    21     -64.710  54.160  -9.130  1.00  0.00           N
ATOM    295  H   SER    21     -64.040  54.680  -9.670  1.00  0.00           H
ATOM    296  CA  SER    21     -65.220  52.890  -9.660  1.00  0.00           C
ATOM    297  HA  SER    21     -65.030  52.130  -8.910  1.00  0.00           H
ATOM    298  CB  SER    21     -66.740  52.940  -9.980  1.00  0.00           C
ATOM    299  HB1 SER    21     -67.340  53.220  -9.120  1.00  0.00           H
ATOM    300  HB2 SER    21     -66.910  51.900 -10.260  1.00  0.00           H
ATOM    301  OG  SER    21     -67.060  53.820 -11.100  1.00  0.00           O
ATOM    302  HG  SER    21     -67.770  53.310 -11.480  1.00  0.00           H
ATOM    303  C   SER    21     -64.450  52.400 -10.880  1.00  0.00           C
ATOM    304  O   SER    21     -64.850  51.400 -11.470  1.00  0.00           O
ATOM    305  N   VAL    22     -63.320  53.000 -11.190  1.00  0.00           N
ATOM    306  H   VAL    22     -62.930  53.780 -10.680  1.00  0.00           H
ATOM    307  CA  VAL    22     -62.280  52.390 -12.010  1.00  0.00           C
ATOM    308  HA  VAL    22     -62.680  51.510 -12.520  1.00  0.00           H
ATOM    309  CB  VAL    22     -61.780  53.410 -13.030  1.00  0.00           C
ATOM    310  HB  VAL    22     -61.310  54.240 -12.510  1.00  0.00           H
ATOM    311  CG1 VAL    22     -60.770  52.770 -13.990  1.00  0.00           C
ATOM    312 1HG1 VAL    22     -59.760  52.800 -13.580  1.00  0.00           H
ATOM    313 2HG1 VAL    22     -61.070  51.740 -14.220  1.00  0.00           H
ATOM    314 3HG1 VAL    22     -60.790  53.350 -14.910  1.00  0.00           H
ATOM    315  CG2 VAL    22     -62.940  54.020 -13.870  1.00  0.00           C
ATOM    316 1HG2 VAL    22     -63.600  53.260 -14.290  1.00  0.00           H
ATOM    317 2HG2 VAL    22     -63.570  54.700 -13.290  1.00  0.00           H
ATOM    318 3HG2 VAL    22     -62.580  54.440 -14.810  1.00  0.00           H
ATOM    319  C   VAL    22     -61.150  51.780 -11.190  1.00  0.00           C
ATOM    320  O   VAL    22     -60.560  50.740 -11.590  1.00  0.00           O
ATOM    321  N   PHE    23     -60.910  52.340  -9.980  1.00  0.00           N
ATOM    322  H   PHE    23     -61.470  53.150  -9.770  1.00  0.00           H
ATOM    323  CA  PHE    23     -60.210  51.690  -8.870  1.00  0.00           C
ATOM    324  HA  PHE    23     -59.250  51.260  -9.140  1.00  0.00           H
ATOM    325  CB  PHE    23     -59.950  52.820  -7.860  1.00  0.00           C
ATOM    326  HB1 PHE    23     -60.960  53.030  -7.500  1.00  0.00           H
ATOM    327  HB2 PHE    23     -59.530  53.740  -8.290  1.00  0.00           H
ATOM    328  CG  PHE    23     -59.040  52.440  -6.750  1.00  0.00           C
ATOM    329  CD1 PHE    23     -57.710  52.230  -7.080  1.00  0.00           C
ATOM    330  HD1 PHE    23     -57.350  52.450  -8.070  1.00  0.00           H
ATOM    331  CE1 PHE    23     -56.750  52.090  -6.100  1.00  0.00           C
ATOM    332  HE1 PHE    23     -55.700  52.070  -6.350  1.00  0.00           H
ATOM    333  CZ  PHE    23     -57.120  52.100  -4.750  1.00  0.00           C
ATOM    334  HZ  PHE    23     -56.360  52.110  -3.980  1.00  0.00           H
ATOM    335  CE2 PHE    23     -58.450  52.270  -4.400  1.00  0.00           C
ATOM    336  HE2 PHE    23     -58.690  52.350  -3.350  1.00  0.00           H
ATOM    337  CD2 PHE    23     -59.410  52.470  -5.400  1.00  0.00           C
ATOM    338  HD2 PHE    23     -60.410  52.750  -5.100  1.00  0.00           H
ATOM    339  C   PHE    23     -61.040  50.540  -8.250  1.00  0.00           C
ATOM    340  O   PHE    23     -62.270  50.580  -8.150  1.00  0.00           O
ATOM    341  N   GLU    24     -60.250  49.650  -7.640  1.00  0.00           N
ATOM    342  H   GLU    24     -59.290  49.590  -7.950  1.00  0.00           H
ATOM    343  CA  GLU    24     -60.690  48.470  -6.930  1.00  0.00           C
ATOM    344  HA  GLU    24     -61.720  48.480  -6.560  1.00  0.00           H
ATOM    345  CB  GLU    24     -60.850  47.300  -7.870  1.00  0.00           C
ATOM    346  HB1 GLU    24     -60.780  46.360  -7.320  1.00  0.00           H
ATOM    347  HB2 GLU    24     -59.940  47.380  -8.470  1.00  0.00           H
ATOM    348  CG  GLU    24     -62.050  47.220  -8.780  1.00  0.00           C
ATOM    349  HG1 GLU    24     -61.790  46.670  -9.680  1.00  0.00           H
ATOM    350  HG2 GLU    24     -62.180  48.230  -9.160  1.00  0.00           H
ATOM    351  CD  GLU    24     -63.280  46.540  -8.120  1.00  0.00           C
ATOM    352  OE1 GLU    24     -63.290  46.170  -6.910  1.00  0.00           O
ATOM    353  OE2 GLU    24     -64.140  46.040  -8.920  1.00  0.00           O
ATOM    354  C   GLU    24     -59.870  48.220  -5.720  1.00  0.00           C
ATOM    355  O   GLU    24     -60.390  47.730  -4.690  1.00  0.00           O
ATOM    356  N   GLY    25     -58.640  48.660  -5.700  1.00  0.00           N
ATOM    357  H   GLY    25     -58.350  49.140  -6.540  1.00  0.00           H
ATOM    358  CA  GLY    25     -57.660  48.750  -4.560  1.00  0.00           C
ATOM    359  HA1 GLY    25     -58.250  49.140  -3.740  1.00  0.00           H
ATOM    360  HA2 GLY    25     -56.900  49.460  -4.890  1.00  0.00           H
ATOM    361  C   GLY    25     -56.860  47.540  -4.050  1.00  0.00           C
ATOM    362  O   GLY    25     -57.310  46.440  -4.100  1.00  0.00           O
ATOM    363  N   GLU    26     -55.670  47.780  -3.470  1.00  0.00           N
ATOM    364  H   GLU    26     -55.290  48.720  -3.420  1.00  0.00           H
ATOM    365  CA  GLU    26     -54.670  46.750  -3.160  1.00  0.00           C
ATOM    366  HA  GLU    26     -55.240  45.950  -2.690  1.00  0.00           H
ATOM    367  CB  GLU    26     -53.840  46.240  -4.350  1.00  0.00           C
ATOM    368  HB1 GLU    26     -53.260  47.110  -4.660  1.00  0.00           H
ATOM    369  HB2 GLU    26     -54.550  45.980  -5.130  1.00  0.00           H
ATOM    370  CG  GLU    26     -53.010  45.030  -4.000  1.00  0.00           C
ATOM    371  HG1 GLU    26     -53.780  44.370  -3.600  1.00  0.00           H
ATOM    372  HG2 GLU    26     -52.220  45.250  -3.290  1.00  0.00           H
ATOM    373  CD  GLU    26     -52.530  44.420  -5.350  1.00  0.00           C
ATOM    374  OE1 GLU    26     -51.500  44.900  -5.970  1.00  0.00           O
ATOM    375  OE2 GLU    26     -53.260  43.500  -5.750  1.00  0.00           O
ATOM    376  C   GLU    26     -53.720  47.340  -2.020  1.00  0.00           C
ATOM    377  O   GLU    26     -53.090  48.350  -2.310  1.00  0.00           O
ATOM    378  N   LEU    27     -53.560  46.640  -0.860  1.00  0.00           N
ATOM    379  H   LEU    27     -54.070  45.780  -0.760  1.00  0.00           H
ATOM    380  CA  LEU    27     -52.820  47.100   0.360  1.00  0.00           C
ATOM    381  HA  LEU    27     -53.200  48.110   0.470  1.00  0.00           H
ATOM    382  CB  LEU    27     -53.490  46.380   1.570  1.00  0.00           C
ATOM    383  HB1 LEU    27     -53.120  45.360   1.530  1.00  0.00           H
ATOM    384  HB2 LEU    27     -54.570  46.350   1.440  1.00  0.00           H
ATOM    385  CG  LEU    27     -53.260  46.920   2.990  1.00  0.00           C
ATOM    386  HG  LEU    27     -52.190  46.970   3.170  1.00  0.00           H
ATOM    387  CD1 LEU    27     -53.880  48.320   2.960  1.00  0.00           C
ATOM    388 1HD1 LEU    27     -54.860  48.410   2.470  1.00  0.00           H
ATOM    389 2HD1 LEU    27     -54.020  48.780   3.940  1.00  0.00           H
ATOM    390 3HD1 LEU    27     -53.180  48.960   2.430  1.00  0.00           H
ATOM    391  CD2 LEU    27     -54.030  46.070   4.000  1.00  0.00           C
ATOM    392 1HD2 LEU    27     -55.040  46.450   4.140  1.00  0.00           H
ATOM    393 2HD2 LEU    27     -54.070  45.020   3.730  1.00  0.00           H
ATOM    394 3HD2 LEU    27     -53.480  46.170   4.940  1.00  0.00           H
ATOM    395  C   LEU    27     -51.310  47.090   0.300  1.00  0.00           C
ATOM    396  O   LEU    27     -50.630  46.850   1.300  1.00  0.00           O
ATOM    397  N   LEU    28     -50.850  47.260  -0.930  1.00  0.00           N
ATOM    398  H   LEU    28     -51.600  47.440  -1.580  1.00  0.00           H
ATOM    399  CA  LEU    28     -49.500  47.430  -1.340  1.00  0.00           C
ATOM    400  HA  LEU    28     -48.860  47.260  -0.470  1.00  0.00           H
ATOM    401  CB  LEU    28     -49.220  46.390  -2.430  1.00  0.00           C
ATOM    402  HB1 LEU    28     -48.360  46.720  -3.030  1.00  0.00           H
ATOM    403  HB2 LEU    28     -50.120  46.450  -3.040  1.00  0.00           H
ATOM    404  CG  LEU    28     -48.930  44.990  -1.940  1.00  0.00           C
ATOM    405  HG  LEU    28     -49.630  44.680  -1.160  1.00  0.00           H
ATOM    406  CD1 LEU    28     -49.020  43.910  -3.070  1.00  0.00           C
ATOM    407 1HD1 LEU    28     -50.000  43.740  -3.510  1.00  0.00           H
ATOM    408 2HD1 LEU    28     -48.320  44.150  -3.880  1.00  0.00           H
ATOM    409 3HD1 LEU    28     -48.770  42.960  -2.600  1.00  0.00           H
ATOM    410  CD2 LEU    28     -47.540  44.900  -1.210  1.00  0.00           C
ATOM    411 1HD2 LEU    28     -46.760  44.740  -1.960  1.00  0.00           H
ATOM    412 2HD2 LEU    28     -47.330  45.800  -0.650  1.00  0.00           H
ATOM    413 3HD2 LEU    28     -47.540  44.070  -0.500  1.00  0.00           H
ATOM    414  C   LEU    28     -49.100  48.890  -1.780  1.00  0.00           C
ATOM    415  O   LEU    28     -47.910  49.200  -2.000  1.00  0.00           O
ATOM    416  N   ALA    29     -50.110  49.740  -2.060  1.00  0.00           N
ATOM    417  H   ALA    29     -51.070  49.420  -2.050  1.00  0.00           H
ATOM    418  CA  ALA    29     -49.920  51.070  -2.760  1.00  0.00           C
ATOM    419  HA  ALA    29     -49.400  50.830  -3.690  1.00  0.00           H
ATOM    420  CB  ALA    29     -51.380  51.670  -2.910  1.00  0.00           C
ATOM    421  HB1 ALA    29     -51.870  51.670  -1.940  1.00  0.00           H
ATOM    422  HB2 ALA    29     -51.370  52.680  -3.320  1.00  0.00           H
ATOM    423  HB3 ALA    29     -51.910  50.970  -3.560  1.00  0.00           H
ATOM    424  C   ALA    29     -49.160  51.980  -1.790  1.00  0.00           C
ATOM    425  O   ALA    29     -49.290  51.810  -0.580  1.00  0.00           O
ATOM    426  N   PRO    30     -48.460  53.010  -2.260  1.00  0.00           N
ATOM    427  CD  PRO    30     -48.690  53.560  -3.630  1.00  0.00           C
ATOM    428  HD1 PRO    30     -49.740  53.880  -3.730  1.00  0.00           H
ATOM    429  HD2 PRO    30     -48.360  52.890  -4.420  1.00  0.00           H
ATOM    430  CG  PRO    30     -47.840  54.830  -3.630  1.00  0.00           C
ATOM    431  HG1 PRO    30     -48.360  55.720  -3.260  1.00  0.00           H
ATOM    432  HG2 PRO    30     -47.470  55.040  -4.640  1.00  0.00           H
ATOM    433  CB  PRO    30     -46.690  54.550  -2.660  1.00  0.00           C
ATOM    434  HB1 PRO    30     -46.180  55.450  -2.320  1.00  0.00           H
ATOM    435  HB2 PRO    30     -45.920  53.920  -3.110  1.00  0.00           H
ATOM    436  CA  PRO    30     -47.330  53.680  -1.560  1.00  0.00           C
ATOM    437  HA  PRO    30     -46.610  52.930  -1.250  1.00  0.00           H
ATOM    438  C   PRO    30     -47.680  54.430  -0.220  1.00  0.00           C
ATOM    439  O   PRO    30     -48.850  54.630   0.030  1.00  0.00           O
ATOM    440  N   GLY    31     -46.620  54.730   0.580  1.00  0.00           N
ATOM    441  H   GLY    31     -45.710  54.860   0.170  1.00  0.00           H
ATOM    442  CA  GLY    31     -46.800  55.130   2.050  1.00  0.00           C
ATOM    443  HA1 GLY    31     -47.570  54.540   2.540  1.00  0.00           H
ATOM    444  HA2 GLY    31     -47.340  56.060   2.240  1.00  0.00           H
ATOM    445  C   GLY    31     -45.470  54.910   2.910  1.00  0.00           C
ATOM    446  O   GLY    31     -44.350  54.710   2.390  1.00  0.00           O
ATOM    447  N   ILE    32     -45.670  54.970   4.230  1.00  0.00           N
ATOM    448  H   ILE    32     -46.620  55.130   4.530  1.00  0.00           H
ATOM    449  CA  ILE    32     -44.610  54.890   5.340  1.00  0.00           C
ATOM    450  HA  ILE    32     -43.690  54.540   4.870  1.00  0.00           H
ATOM    451  CB  ILE    32     -44.310  56.180   6.020  1.00  0.00           C
ATOM    452  HB  ILE    32     -43.660  55.960   6.870  1.00  0.00           H
ATOM    453  CG2 ILE    32     -43.500  57.100   5.030  1.00  0.00           C
ATOM    454 1HG2 ILE    32     -42.690  56.530   4.580  1.00  0.00           H
ATOM    455 2HG2 ILE    32     -44.220  57.460   4.290  1.00  0.00           H
ATOM    456 3HG2 ILE    32     -43.140  57.950   5.600  1.00  0.00           H
ATOM    457  CG1 ILE    32     -45.580  56.860   6.600  1.00  0.00           C
ATOM    458 1HG1 ILE    32     -46.030  56.090   7.240  1.00  0.00           H
ATOM    459 2HG1 ILE    32     -46.190  57.180   5.760  1.00  0.00           H
ATOM    460  CD  ILE    32     -45.300  58.060   7.470  1.00  0.00           C
ATOM    461  HD1 ILE    32     -45.380  57.790   8.520  1.00  0.00           H
ATOM    462  HD2 ILE    32     -44.390  58.590   7.200  1.00  0.00           H
ATOM    463  HD3 ILE    32     -46.070  58.800   7.260  1.00  0.00           H
ATOM    464  C   ILE    32     -45.010  53.780   6.370  1.00  0.00           C
ATOM    465  O   ILE    32     -46.200  53.610   6.750  1.00  0.00           O
ATOM    466  N   VAL    33     -44.010  53.120   6.850  1.00  0.00           N
ATOM    467  H   VAL    33     -43.120  53.460   6.530  1.00  0.00           H
ATOM    468  CA  VAL    33     -44.060  51.880   7.650  1.00  0.00           C
ATOM    469  HA  VAL    33     -45.100  51.800   7.980  1.00  0.00           H
ATOM    470  CB  VAL    33     -43.820  50.690   6.720  1.00  0.00           C
ATOM    471  HB  VAL    33     -42.770  50.460   6.530  1.00  0.00           H
ATOM    472  CG1 VAL    33     -44.390  49.480   7.530  1.00  0.00           C
ATOM    473 1HG1 VAL    33     -44.090  48.550   7.050  1.00  0.00           H
ATOM    474 2HG1 VAL    33     -43.880  49.490   8.500  1.00  0.00           H
ATOM    475 3HG1 VAL    33     -45.470  49.530   7.710  1.00  0.00           H
ATOM    476  CG2 VAL    33     -44.620  50.710   5.440  1.00  0.00           C
ATOM    477 1HG2 VAL    33     -44.250  51.470   4.750  1.00  0.00           H
ATOM    478 2HG2 VAL    33     -44.550  49.700   5.020  1.00  0.00           H
ATOM    479 3HG2 VAL    33     -45.650  51.000   5.640  1.00  0.00           H
ATOM    480  C   VAL    33     -43.090  51.950   8.860  1.00  0.00           C
ATOM    481  O   VAL    33     -41.850  51.950   8.660  1.00  0.00           O
ATOM    482  N   LEU    34     -43.600  51.820  10.100  1.00  0.00           N
ATOM    483  H   LEU    34     -44.580  51.590  10.190  1.00  0.00           H
ATOM    484  CA  LEU    34     -42.820  51.800  11.350  1.00  0.00           C
ATOM    485  HA  LEU    34     -41.800  52.160  11.200  1.00  0.00           H
ATOM    486  CB  LEU    34     -43.480  52.680  12.420  1.00  0.00           C
ATOM    487  HB1 LEU    34     -43.120  52.360  13.400  1.00  0.00           H
ATOM    488  HB2 LEU    34     -44.560  52.540  12.370  1.00  0.00           H
ATOM    489  CG  LEU    34     -43.190  54.190  12.400  1.00  0.00           C
ATOM    490  HG  LEU    34     -42.240  54.560  12.790  1.00  0.00           H
ATOM    491  CD1 LEU    34     -43.460  54.790  10.990  1.00  0.00           C
ATOM    492 1HD1 LEU    34     -42.760  54.310  10.310  1.00  0.00           H
ATOM    493 2HD1 LEU    34     -44.460  54.530  10.650  1.00  0.00           H
ATOM    494 3HD1 LEU    34     -43.290  55.860  11.110  1.00  0.00           H
ATOM    495  CD2 LEU    34     -44.130  54.860  13.370  1.00  0.00           C
ATOM    496 1HD2 LEU    34     -43.990  54.390  14.350  1.00  0.00           H
ATOM    497 2HD2 LEU    34     -43.870  55.910  13.510  1.00  0.00           H
ATOM    498 3HD2 LEU    34     -45.140  54.670  13.030  1.00  0.00           H
ATOM    499  C   LEU    34     -42.610  50.400  11.920  1.00  0.00           C
ATOM    500  O   LEU    34     -43.310  49.460  11.580  1.00  0.00           O
ATOM    501  N   ASP    35     -41.590  50.200  12.730  1.00  0.00           N
ATOM    502  H   ASP    35     -40.870  50.900  12.620  1.00  0.00           H
ATOM    503  CA  ASP    35     -41.290  48.940  13.390  1.00  0.00           C
ATOM    504  HA  ASP    35     -42.240  48.460  13.610  1.00  0.00           H
ATOM    505  CB  ASP    35     -40.560  48.020  12.400  1.00  0.00           C
ATOM    506  HB1 ASP    35     -39.620  48.460  12.080  1.00  0.00           H
ATOM    507  HB2 ASP    35     -41.270  47.910  11.580  1.00  0.00           H
ATOM    508  CG  ASP    35     -40.250  46.580  12.840  1.00  0.00           C
ATOM    509  OD1 ASP    35     -40.490  46.340  14.050  1.00  0.00           O
ATOM    510  OD2 ASP    35     -39.780  45.730  11.980  1.00  0.00           O
ATOM    511  C   ASP    35     -40.540  49.130  14.710  1.00  0.00           C
ATOM    512  O   ASP    35     -39.510  49.790  14.680  1.00  0.00           O
ATOM    513  N   MET    36     -41.160  48.660  15.820  1.00  0.00           N
ATOM    514  H   MET    36     -41.990  48.120  15.630  1.00  0.00           H
ATOM    515  CA  MET    36     -40.590  48.750  17.130  1.00  0.00           C
ATOM    516  HA  MET    36     -39.740  49.420  17.090  1.00  0.00           H
ATOM    517  CB  MET    36     -41.740  49.400  18.070  1.00  0.00           C
ATOM    518  HB1 MET    36     -42.560  48.730  18.330  1.00  0.00           H
ATOM    519  HB2 MET    36     -42.080  50.240  17.470  1.00  0.00           H
ATOM    520  CG  MET    36     -41.070  50.050  19.340  1.00  0.00           C
ATOM    521  HG1 MET    36     -40.700  49.230  19.950  1.00  0.00           H
ATOM    522  HG2 MET    36     -41.820  50.600  19.910  1.00  0.00           H
ATOM    523  SD  MET    36     -39.680  51.100  19.160  1.00  0.00           S
ATOM    524  CE  MET    36     -39.590  51.740  20.870  1.00  0.00           C
ATOM    525  HE1 MET    36     -38.830  52.520  20.930  1.00  0.00           H
ATOM    526  HE2 MET    36     -40.560  52.160  21.130  1.00  0.00           H
ATOM    527  HE3 MET    36     -39.280  50.920  21.520  1.00  0.00           H
ATOM    528  C   MET    36     -40.050  47.450  17.630  1.00  0.00           C
ATOM    529  O   MET    36     -39.700  47.410  18.780  1.00  0.00           O
ATOM    530  N   SER    37     -39.940  46.380  16.840  1.00  0.00           N
ATOM    531  H   SER    37     -40.220  46.370  15.870  1.00  0.00           H
ATOM    532  CA  SER    37     -39.710  45.020  17.350  1.00  0.00           C
ATOM    533  HA  SER    37     -40.330  44.880  18.230  1.00  0.00           H
ATOM    534  CB  SER    37     -40.220  43.970  16.350  1.00  0.00           C
ATOM    535  HB1 SER    37     -41.290  44.190  16.240  1.00  0.00           H
ATOM    536  HB2 SER    37     -40.090  42.960  16.730  1.00  0.00           H
ATOM    537  OG  SER    37     -39.600  43.980  15.120  1.00  0.00           O
ATOM    538  HG  SER    37     -39.890  44.760  14.630  1.00  0.00           H
ATOM    539  C   SER    37     -38.260  44.710  17.710  1.00  0.00           C
ATOM    540  O   SER    37     -37.910  43.860  18.520  1.00  0.00           O
ATOM    541  N   THR    38     -37.330  45.470  17.180  1.00  0.00           N
ATOM    542  H   THR    38     -37.590  46.210  16.550  1.00  0.00           H
ATOM    543  CA  THR    38     -35.910  45.450  17.720  1.00  0.00           C
ATOM    544  HA  THR    38     -35.660  44.420  17.960  1.00  0.00           H
ATOM    545  CB  THR    38     -34.930  45.920  16.580  1.00  0.00           C
ATOM    546  HB  THR    38     -33.940  45.690  16.980  1.00  0.00           H
ATOM    547  CG2 THR    38     -35.090  45.060  15.380  1.00  0.00           C
ATOM    548 1HG2 THR    38     -34.220  44.820  14.760  1.00  0.00           H
ATOM    549 2HG2 THR    38     -35.470  44.080  15.660  1.00  0.00           H
ATOM    550 3HG2 THR    38     -35.710  45.540  14.630  1.00  0.00           H
ATOM    551  OG1 THR    38     -34.950  47.310  16.220  1.00  0.00           O
ATOM    552  HG1 THR    38     -35.750  47.550  15.750  1.00  0.00           H
ATOM    553  C   THR    38     -35.690  46.270  18.990  1.00  0.00           C
ATOM    554  O   THR    38     -34.590  46.490  19.480  1.00  0.00           O
ATOM    555  N   GLY    39     -36.830  46.800  19.550  1.00  0.00           N
ATOM    556  H   GLY    39     -37.670  46.320  19.260  1.00  0.00           H
ATOM    557  CA  GLY    39     -36.960  47.580  20.820  1.00  0.00           C
ATOM    558  HA1 GLY    39     -36.380  47.250  21.680  1.00  0.00           H
ATOM    559  HA2 GLY    39     -37.990  47.450  21.170  1.00  0.00           H
ATOM    560  C   GLY    39     -36.760  49.100  20.790  1.00  0.00           C
ATOM    561  O   GLY    39     -36.920  49.820  21.740  1.00  0.00           O
ATOM    562  N   ASP    40     -36.440  49.580  19.580  1.00  0.00           N
ATOM    563  H   ASP    40     -36.480  48.910  18.820  1.00  0.00           H
ATOM    564  CA  ASP    40     -36.170  50.910  19.180  1.00  0.00           C
ATOM    565  HA  ASP    40     -36.670  51.650  19.800  1.00  0.00           H
ATOM    566  CB  ASP    40     -34.610  51.050  19.350  1.00  0.00           C
ATOM    567  HB1 ASP    40     -34.060  50.260  18.830  1.00  0.00           H
ATOM    568  HB2 ASP    40     -34.360  51.050  20.410  1.00  0.00           H
ATOM    569  CG  ASP    40     -34.050  52.340  18.720  1.00  0.00           C
ATOM    570  OD1 ASP    40     -33.160  52.300  17.830  1.00  0.00           O
ATOM    571  OD2 ASP    40     -34.540  53.420  19.020  1.00  0.00           O
ATOM    572  C   ASP    40     -36.580  51.090  17.760  1.00  0.00           C
ATOM    573  O   ASP    40     -36.740  50.170  16.960  1.00  0.00           O
ATOM    574  N   LEU    41     -36.790  52.340  17.390  1.00  0.00           N
ATOM    575  H   LEU    41     -36.440  53.010  18.060  1.00  0.00           H
ATOM    576  CA  LEU    41     -37.570  52.730  16.230  1.00  0.00           C
ATOM    577  HA  LEU    41     -38.460  52.090  16.250  1.00  0.00           H
ATOM    578  CB  LEU    41     -38.080  54.160  16.290  1.00  0.00           C
ATOM    579  HB1 LEU    41     -37.240  54.840  16.440  1.00  0.00           H
ATOM    580  HB2 LEU    41     -38.760  54.230  17.130  1.00  0.00           H
ATOM    581  CG  LEU    41     -38.940  54.560  15.110  1.00  0.00           C
ATOM    582  HG  LEU    41     -38.590  54.140  14.160  1.00  0.00           H
ATOM    583  CD1 LEU    41     -40.420  54.070  15.310  1.00  0.00           C
ATOM    584 1HD1 LEU    41     -40.850  54.580  16.170  1.00  0.00           H
ATOM    585 2HD1 LEU    41     -41.070  54.230  14.450  1.00  0.00           H
ATOM    586 3HD1 LEU    41     -40.300  53.010  15.530  1.00  0.00           H
ATOM    587  CD2 LEU    41     -38.960  56.070  14.940  1.00  0.00           C
ATOM    588 1HD2 LEU    41     -39.620  56.370  14.130  1.00  0.00           H
ATOM    589 2HD2 LEU    41     -39.440  56.590  15.760  1.00  0.00           H
ATOM    590 3HD2 LEU    41     -37.930  56.430  14.830  1.00  0.00           H
ATOM    591  C   LEU    41     -36.820  52.360  14.960  1.00  0.00           C
ATOM    592  O   LEU    41     -35.780  52.970  14.740  1.00  0.00           O
ATOM    593  N   ALA    42     -37.350  51.530  14.020  1.00  0.00           N
ATOM    594  H   ALA    42     -38.270  51.220  14.270  1.00  0.00           H
ATOM    595  CA  ALA    42     -36.880  51.290  12.700  1.00  0.00           C
ATOM    596  HA  ALA    42     -35.950  51.840  12.570  1.00  0.00           H
ATOM    597  CB  ALA    42     -36.370  49.820  12.610  1.00  0.00           C
ATOM    598  HB1 ALA    42     -36.000  49.640  11.610  1.00  0.00           H
ATOM    599  HB2 ALA    42     -35.540  49.700  13.310  1.00  0.00           H
ATOM    600  HB3 ALA    42     -37.250  49.210  12.820  1.00  0.00           H
ATOM    601  C   ALA    42     -37.960  51.650  11.690  1.00  0.00           C
ATOM    602  O   ALA    42     -39.120  51.490  11.990  1.00  0.00           O
ATOM    603  N   LEU    43     -37.650  52.120  10.480  1.00  0.00           N
ATOM    604  H   LEU    43     -36.680  52.380  10.380  1.00  0.00           H
ATOM    605  CA  LEU    43     -38.560  52.810   9.510  1.00  0.00           C
ATOM    606  HA  LEU    43     -39.600  52.650   9.800  1.00  0.00           H
ATOM    607  CB  LEU    43     -38.320  54.350   9.580  1.00  0.00           C
ATOM    608  HB1 LEU    43     -39.030  54.630   8.800  1.00  0.00           H
ATOM    609  HB2 LEU    43     -37.340  54.600   9.180  1.00  0.00           H
ATOM    610  CG  LEU    43     -38.590  55.050  10.880  1.00  0.00           C
ATOM    611  HG  LEU    43     -37.920  54.730  11.690  1.00  0.00           H
ATOM    612  CD1 LEU    43     -38.320  56.480  10.580  1.00  0.00           C
ATOM    613 1HD1 LEU    43     -39.140  56.810   9.950  1.00  0.00           H
ATOM    614 2HD1 LEU    43     -38.210  57.000  11.530  1.00  0.00           H
ATOM    615 3HD1 LEU    43     -37.410  56.530   9.970  1.00  0.00           H
ATOM    616  CD2 LEU    43     -40.010  54.970  11.350  1.00  0.00           C
ATOM    617 1HD2 LEU    43     -40.670  55.050  10.490  1.00  0.00           H
ATOM    618 2HD2 LEU    43     -40.150  54.070  11.960  1.00  0.00           H
ATOM    619 3HD2 LEU    43     -40.230  55.740  12.090  1.00  0.00           H
ATOM    620  C   LEU    43     -38.280  52.350   8.040  1.00  0.00           C
ATOM    621  O   LEU    43     -37.110  52.020   7.690  1.00  0.00           O
ATOM    622  N   ARG    44     -39.220  52.540   7.100  1.00  0.00           N
ATOM    623  H   ARG    44     -40.160  52.550   7.490  1.00  0.00           H
ATOM    624  CA  ARG    44     -39.100  52.300   5.620  1.00  0.00           C
ATOM    625  HA  ARG    44     -38.180  52.640   5.140  1.00  0.00           H
ATOM    626  CB  ARG    44     -39.170  50.780   5.400  1.00  0.00           C
ATOM    627  HB1 ARG    44     -40.070  50.380   5.870  1.00  0.00           H
ATOM    628  HB2 ARG    44     -38.280  50.330   5.850  1.00  0.00           H
ATOM    629  CG  ARG    44     -39.340  50.250   3.980  1.00  0.00           C
ATOM    630  HG1 ARG    44     -40.290  50.600   3.580  1.00  0.00           H
ATOM    631  HG2 ARG    44     -39.310  49.160   3.970  1.00  0.00           H
ATOM    632  CD  ARG    44     -38.180  50.660   3.080  1.00  0.00           C
ATOM    633  HD1 ARG    44     -38.110  51.750   3.020  1.00  0.00           H
ATOM    634  HD2 ARG    44     -38.360  50.400   2.030  1.00  0.00           H
ATOM    635  NE  ARG    44     -36.920  50.060   3.430  1.00  0.00           N
ATOM    636  HE  ARG    44     -36.880  49.110   3.780  1.00  0.00           H
ATOM    637  CZ  ARG    44     -35.730  50.620   3.510  1.00  0.00           C
ATOM    638  NH1 ARG    44     -35.460  51.830   3.140  1.00  0.00           N
ATOM    639 1HH1 ARG    44     -36.280  52.410   3.040  1.00  0.00           H
ATOM    640 2HH1 ARG    44     -34.500  52.130   3.170  1.00  0.00           H
ATOM    641  NH2 ARG    44     -34.720  49.890   3.840  1.00  0.00           N
ATOM    642 1HH2 ARG    44     -34.790  49.040   4.380  1.00  0.00           H
ATOM    643 2HH2 ARG    44     -33.850  50.400   3.920  1.00  0.00           H
ATOM    644  C   ARG    44     -40.270  52.960   4.860  1.00  0.00           C
ATOM    645  O   ARG    44     -41.410  53.070   5.370  1.00  0.00           O
ATOM    646  N   GLU    45     -39.860  53.450   3.660  1.00  0.00           N
ATOM    647  H   GLU    45     -38.870  53.450   3.450  1.00  0.00           H
ATOM    648  CA  GLU    45     -40.860  54.050   2.770  1.00  0.00           C
ATOM    649  HA  GLU    45     -41.750  54.210   3.380  1.00  0.00           H
ATOM    650  CB  GLU    45     -40.390  55.460   2.260  1.00  0.00           C
ATOM    651  HB1 GLU    45     -40.430  56.110   3.140  1.00  0.00           H
ATOM    652  HB2 GLU    45     -41.110  55.730   1.490  1.00  0.00           H
ATOM    653  CG  GLU    45     -39.060  55.360   1.530  1.00  0.00           C
ATOM    654  HG1 GLU    45     -38.900  56.260   0.930  1.00  0.00           H
ATOM    655  HG2 GLU    45     -39.000  54.480   0.890  1.00  0.00           H
ATOM    656  CD  GLU    45     -37.810  55.170   2.470  1.00  0.00           C
ATOM    657  OE1 GLU    45     -37.270  54.060   2.420  1.00  0.00           O
ATOM    658  OE2 GLU    45     -37.420  56.040   3.280  1.00  0.00           O
ATOM    659  C   GLU    45     -41.200  53.070   1.600  1.00  0.00           C
ATOM    660  O   GLU    45     -40.420  52.200   1.260  1.00  0.00           O
ATOM    661  N   GLU    46     -42.370  53.170   0.990  1.00  0.00           N
ATOM    662  H   GLU    46     -43.020  53.910   1.210  1.00  0.00           H
ATOM    663  CA  GLU    46     -42.610  52.650  -0.330  1.00  0.00           C
ATOM    664  HA  GLU    46     -42.090  51.690  -0.390  1.00  0.00           H
ATOM    665  CB  GLU    46     -44.130  52.470  -0.610  1.00  0.00           C
ATOM    666  HB1 GLU    46     -44.180  52.540  -1.690  1.00  0.00           H
ATOM    667  HB2 GLU    46     -44.630  53.300  -0.100  1.00  0.00           H
ATOM    668  CG  GLU    46     -44.800  51.190  -0.090  1.00  0.00           C
ATOM    669  HG1 GLU    46     -45.860  51.260  -0.340  1.00  0.00           H
ATOM    670  HG2 GLU    46     -44.700  51.080   0.990  1.00  0.00           H
ATOM    671  CD  GLU    46     -44.310  49.810  -0.650  1.00  0.00           C
ATOM    672  OE1 GLU    46     -43.870  49.730  -1.830  1.00  0.00           O
ATOM    673  OE2 GLU    46     -44.330  48.770   0.050  1.00  0.00           O
ATOM    674  C   GLU    46     -42.080  53.530  -1.530  1.00  0.00           C
ATOM    675  O   GLU    46     -42.090  54.760  -1.510  1.00  0.00           O
ATOM    676  N   LYS    47     -41.620  52.800  -2.640  1.00  0.00           N
ATOM    677  H   LYS    47     -41.550  51.810  -2.510  1.00  0.00           H
ATOM    678  CA  LYS    47     -41.220  53.340  -3.950  1.00  0.00           C
ATOM    679  HA  LYS    47     -40.790  54.330  -3.840  1.00  0.00           H
ATOM    680  CB  LYS    47     -40.150  52.530  -4.640  1.00  0.00           C
ATOM    681  HB1 LYS    47     -40.050  52.840  -5.680  1.00  0.00           H
ATOM    682  HB2 LYS    47     -40.470  51.490  -4.660  1.00  0.00           H
ATOM    683  CG  LYS    47     -38.710  52.650  -4.120  1.00  0.00           C
ATOM    684  HG1 LYS    47     -38.520  53.720  -4.070  1.00  0.00           H
ATOM    685  HG2 LYS    47     -38.000  52.290  -4.860  1.00  0.00           H
ATOM    686  CD  LYS    47     -38.350  52.070  -2.770  1.00  0.00           C
ATOM    687  HD1 LYS    47     -38.940  52.450  -1.940  1.00  0.00           H
ATOM    688  HD2 LYS    47     -37.350  52.470  -2.570  1.00  0.00           H
ATOM    689  CE  LYS    47     -38.110  50.530  -2.850  1.00  0.00           C
ATOM    690  HE1 LYS    47     -37.470  50.200  -3.670  1.00  0.00           H
ATOM    691  HE2 LYS    47     -39.060  50.020  -3.020  1.00  0.00           H
ATOM    692  NZ  LYS    47     -37.480  50.040  -1.610  1.00  0.00           N
ATOM    693  HZ1 LYS    47     -36.650  50.560  -1.350  1.00  0.00           H
ATOM    694  HZ2 LYS    47     -38.190  49.920  -0.910  1.00  0.00           H
ATOM    695  HZ3 LYS    47     -37.240  49.060  -1.740  1.00  0.00           H
ATOM    696  C   LYS    47     -42.500  53.360  -4.850  1.00  0.00           C
ATOM    697  O   LYS    47     -43.420  52.600  -4.710  1.00  0.00           O
ATOM    698  N   PHE    48     -42.590  54.390  -5.730  1.00  0.00           N
ATOM    699  H   PHE    48     -41.800  55.000  -5.860  1.00  0.00           H
ATOM    700  CA  PHE    48     -43.750  54.590  -6.600  1.00  0.00           C
ATOM    701  HA  PHE    48     -44.280  53.660  -6.780  1.00  0.00           H
ATOM    702  CB  PHE    48     -44.720  55.600  -5.890  1.00  0.00           C
ATOM    703  HB1 PHE    48     -45.220  54.970  -5.160  1.00  0.00           H
ATOM    704  HB2 PHE    48     -45.510  55.900  -6.590  1.00  0.00           H
ATOM    705  CG  PHE    48     -44.030  56.750  -5.180  1.00  0.00           C
ATOM    706  CD1 PHE    48     -43.510  57.910  -5.810  1.00  0.00           C
ATOM    707  HD1 PHE    48     -43.850  58.190  -6.800  1.00  0.00           H
ATOM    708  CE1 PHE    48     -42.670  58.780  -5.210  1.00  0.00           C
ATOM    709  HE1 PHE    48     -42.200  59.620  -5.710  1.00  0.00           H
ATOM    710  CZ  PHE    48     -42.180  58.520  -3.890  1.00  0.00           C
ATOM    711  HZ  PHE    48     -41.410  59.150  -3.470  1.00  0.00           H
ATOM    712  CE2 PHE    48     -42.700  57.410  -3.190  1.00  0.00           C
ATOM    713  HE2 PHE    48     -42.360  57.230  -2.180  1.00  0.00           H
ATOM    714  CD2 PHE    48     -43.650  56.540  -3.850  1.00  0.00           C
ATOM    715  HD2 PHE    48     -43.980  55.670  -3.290  1.00  0.00           H
ATOM    716  C   PHE    48     -43.210  54.930  -7.970  1.00  0.00           C
ATOM    717  O   PHE    48     -42.030  55.270  -8.220  1.00  0.00           O
ATOM    718  N   THR    49     -44.140  54.870  -8.940  1.00  0.00           N
ATOM    719  H   THR    49     -45.100  54.570  -8.820  1.00  0.00           H
ATOM    720  CA  THR    49     -43.980  55.660 -10.220  1.00  0.00           C
ATOM    721  HA  THR    49     -43.080  55.370 -10.770  1.00  0.00           H
ATOM    722  CB  THR    49     -45.110  55.580 -11.240  1.00  0.00           C
ATOM    723  HB  THR    49     -46.100  55.840 -10.850  1.00  0.00           H
ATOM    724  CG2 THR    49     -44.940  56.450 -12.520  1.00  0.00           C
ATOM    725 1HG2 THR    49     -45.840  56.440 -13.130  1.00  0.00           H
ATOM    726 2HG2 THR    49     -44.810  57.460 -12.120  1.00  0.00           H
ATOM    727 3HG2 THR    49     -44.050  56.160 -13.070  1.00  0.00           H
ATOM    728  OG1 THR    49     -45.260  54.240 -11.650  1.00  0.00           O
ATOM    729  HG1 THR    49     -45.560  53.780 -10.860  1.00  0.00           H
ATOM    730  C   THR    49     -43.630  57.090  -9.790  1.00  0.00           C
ATOM    731  O   THR    49     -44.470  57.670  -9.120  1.00  0.00           O
ATOM    732  N   TYR    50     -42.560  57.610 -10.320  1.00  0.00           N
ATOM    733  H   TYR    50     -41.990  57.000 -10.890  1.00  0.00           H
ATOM    734  CA  TYR    50     -42.120  59.060 -10.170  1.00  0.00           C
ATOM    735  HA  TYR    50     -42.350  59.390  -9.160  1.00  0.00           H
ATOM    736  CB  TYR    50     -40.600  59.180 -10.330  1.00  0.00           C
ATOM    737  HB1 TYR    50     -40.410  58.930 -11.370  1.00  0.00           H
ATOM    738  HB2 TYR    50     -40.100  58.430  -9.720  1.00  0.00           H
ATOM    739  CG  TYR    50     -40.070  60.580  -9.960  1.00  0.00           C
ATOM    740  CD1 TYR    50     -39.760  61.470 -11.070  1.00  0.00           C
ATOM    741  HD1 TYR    50     -39.780  61.190 -12.110  1.00  0.00           H
ATOM    742  CE1 TYR    50     -39.440  62.800 -10.720  1.00  0.00           C
ATOM    743  HE1 TYR    50     -39.020  63.490 -11.450  1.00  0.00           H
ATOM    744  CZ  TYR    50     -39.350  63.280  -9.390  1.00  0.00           C
ATOM    745  OH  TYR    50     -38.980  64.580  -9.200  1.00  0.00           O
ATOM    746  HH  TYR    50     -38.630  64.720  -8.320  1.00  0.00           H
ATOM    747  CE2 TYR    50     -39.740  62.370  -8.350  1.00  0.00           C
ATOM    748  HE2 TYR    50     -39.860  62.740  -7.340  1.00  0.00           H
ATOM    749  CD2 TYR    50     -40.180  61.050  -8.670  1.00  0.00           C
ATOM    750  HD2 TYR    50     -40.620  60.470  -7.870  1.00  0.00           H
ATOM    751  C   TYR    50     -42.830  60.050 -11.040  1.00  0.00           C
ATOM    752  O   TYR    50     -43.220  59.720 -12.160  1.00  0.00           O
ATOM    753  N   VAL    51     -43.110  61.300 -10.620  1.00  0.00           N
ATOM    754  H   VAL    51     -42.840  61.650  -9.710  1.00  0.00           H
ATOM    755  CA  VAL    51     -44.010  62.200 -11.380  1.00  0.00           C
ATOM    756  HA  VAL    51     -44.420  61.690 -12.250  1.00  0.00           H
ATOM    757  CB  VAL    51     -45.300  62.490 -10.570  1.00  0.00           C
ATOM    758  HB  VAL    51     -45.120  63.180  -9.740  1.00  0.00           H
ATOM    759  CG1 VAL    51     -46.180  63.260 -11.580  1.00  0.00           C
ATOM    760 1HG1 VAL    51     -46.550  62.530 -12.290  1.00  0.00           H
ATOM    761 2HG1 VAL    51     -47.070  63.760 -11.200  1.00  0.00           H
ATOM    762 3HG1 VAL    51     -45.740  64.000 -12.250  1.00  0.00           H
ATOM    763  CG2 VAL    51     -45.950  61.150 -10.070  1.00  0.00           C
ATOM    764 1HG2 VAL    51     -46.820  61.410  -9.470  1.00  0.00           H
ATOM    765 2HG2 VAL    51     -46.200  60.490 -10.910  1.00  0.00           H
ATOM    766 3HG2 VAL    51     -45.120  60.680  -9.540  1.00  0.00           H
ATOM    767  C   VAL    51     -43.270  63.560 -11.830  1.00  0.00           C
ATOM    768  O   VAL    51     -42.720  64.390 -11.090  1.00  0.00           O
ATOM    769  N   ALA    52     -43.410  63.730 -13.180  1.00  0.00           N
ATOM    770  H   ALA    52     -43.770  63.060 -13.840  1.00  0.00           H
ATOM    771  CA  ALA    52     -42.880  64.920 -13.930  1.00  0.00           C
ATOM    772  HA  ALA    52     -42.760  65.780 -13.270  1.00  0.00           H
ATOM    773  CB  ALA    52     -41.580  64.460 -14.620  1.00  0.00           C
ATOM    774  HB1 ALA    52     -41.770  63.630 -15.300  1.00  0.00           H
ATOM    775  HB2 ALA    52     -41.200  65.320 -15.160  1.00  0.00           H
ATOM    776  HB3 ALA    52     -40.880  64.210 -13.820  1.00  0.00           H
ATOM    777  C   ALA    52     -44.010  65.390 -14.950  1.00  0.00           C
ATOM    778  O   ALA    52     -43.790  65.120 -16.110  1.00  0.00           O
ATOM    779  N   GLU    53     -45.110  65.980 -14.510  1.00  0.00           N
ATOM    780  H   GLU    53     -45.170  66.110 -13.510  1.00  0.00           H
ATOM    781  CA  GLU    53     -46.300  66.320 -15.260  1.00  0.00           C
ATOM    782  HA  GLU    53     -46.020  66.340 -16.310  1.00  0.00           H
ATOM    783  CB  GLU    53     -47.450  65.320 -15.010  1.00  0.00           C
ATOM    784  HB1 GLU    53     -48.320  65.780 -15.480  1.00  0.00           H
ATOM    785  HB2 GLU    53     -47.670  65.390 -13.950  1.00  0.00           H
ATOM    786  CG  GLU    53     -47.300  63.900 -15.470  1.00  0.00           C
ATOM    787  HG1 GLU    53     -46.480  63.430 -14.910  1.00  0.00           H
ATOM    788  HG2 GLU    53     -47.000  63.850 -16.520  1.00  0.00           H
ATOM    789  CD  GLU    53     -48.720  63.270 -15.240  1.00  0.00           C
ATOM    790  OE1 GLU    53     -49.040  62.890 -14.100  1.00  0.00           O
ATOM    791  OE2 GLU    53     -49.480  63.180 -16.210  1.00  0.00           O
ATOM    792  C   GLU    53     -46.720  67.750 -14.970  1.00  0.00           C
ATOM    793  O   GLU    53     -47.670  68.340 -15.460  1.00  0.00           O
ATOM    794  N   GLY    54     -45.990  68.390 -14.010  1.00  0.00           N
ATOM    795  H   GLY    54     -45.200  67.940 -13.580  1.00  0.00           H
ATOM    796  CA  GLY    54     -46.080  69.880 -13.760  1.00  0.00           C
ATOM    797  HA1 GLY    54     -46.670  70.350 -14.540  1.00  0.00           H
ATOM    798  HA2 GLY    54     -45.090  70.320 -13.850  1.00  0.00           H
ATOM    799  C   GLY    54     -46.750  70.330 -12.440  1.00  0.00           C
ATOM    800  O   GLY    54     -47.520  69.600 -11.820  1.00  0.00           O
ATOM    801  N   GLU    55     -46.410  71.540 -11.930  1.00  0.00           N
ATOM    802  H   GLU    55     -45.620  72.010 -12.350  1.00  0.00           H
ATOM    803  CA  GLU    55     -47.040  72.340 -10.900  1.00  0.00           C
ATOM    804  HA  GLU    55     -47.970  71.840 -10.640  1.00  0.00           H
ATOM    805  CB  GLU    55     -46.060  72.450  -9.670  1.00  0.00           C
ATOM    806  HB1 GLU    55     -45.190  72.950 -10.100  1.00  0.00           H
ATOM    807  HB2 GLU    55     -45.820  71.440  -9.360  1.00  0.00           H
ATOM    808  CG  GLU    55     -46.680  73.140  -8.470  1.00  0.00           C
ATOM    809  HG1 GLU    55     -47.580  72.610  -8.160  1.00  0.00           H
ATOM    810  HG2 GLU    55     -46.990  74.160  -8.720  1.00  0.00           H
ATOM    811  CD  GLU    55     -45.820  73.190  -7.230  1.00  0.00           C
ATOM    812  OE1 GLU    55     -44.770  73.850  -7.350  1.00  0.00           O
ATOM    813  OE2 GLU    55     -46.010  72.470  -6.270  1.00  0.00           O
ATOM    814  C   GLU    55     -47.410  73.830 -11.360  1.00  0.00           C
ATOM    815  O   GLU    55     -46.540  74.700 -11.510  1.00  0.00           O
ATOM    816  N   GLN    56     -48.670  74.150 -11.450  1.00  0.00           N
ATOM    817  H   GLN    56     -49.360  73.400 -11.380  1.00  0.00           H
ATOM    818  CA  GLN    56     -49.280  75.500 -11.480  1.00  0.00           C
ATOM    819  HA  GLN    56     -48.600  76.130 -12.060  1.00  0.00           H
ATOM    820  CB  GLN    56     -50.600  75.500 -12.190  1.00  0.00           C
ATOM    821  HB1 GLN    56     -50.960  76.520 -12.090  1.00  0.00           H
ATOM    822  HB2 GLN    56     -51.320  74.790 -11.760  1.00  0.00           H
ATOM    823  CG  GLN    56     -50.430  75.180 -13.720  1.00  0.00           C
ATOM    824  HG1 GLN    56     -50.160  74.130 -13.750  1.00  0.00           H
ATOM    825  HG2 GLN    56     -49.640  75.850 -14.060  1.00  0.00           H
ATOM    826  CD  GLN    56     -51.690  75.400 -14.550  1.00  0.00           C
ATOM    827  OE1 GLN    56     -52.550  76.210 -14.370  1.00  0.00           O
ATOM    828  NE2 GLN    56     -51.860  74.530 -15.520  1.00  0.00           N
ATOM    829 1HE2 GLN    56     -51.210  73.750 -15.540  1.00  0.00           H
ATOM    830 2HE2 GLN    56     -52.620  74.580 -16.180  1.00  0.00           H
ATOM    831  C   GLN    56     -49.380  76.030 -10.040  1.00  0.00           C
ATOM    832  O   GLN    56     -50.100  75.370  -9.280  1.00  0.00           O
ATOM    833  N   LYS    57     -48.580  77.060  -9.720  1.00  0.00           N
ATOM    834  H   LYS    57     -48.110  77.580 -10.450  1.00  0.00           H
ATOM    835  CA  LYS    57     -48.550  77.560  -8.290  1.00  0.00           C
ATOM    836  HA  LYS    57     -48.200  76.700  -7.710  1.00  0.00           H
ATOM    837  CB  LYS    57     -47.440  78.630  -8.170  1.00  0.00           C
ATOM    838  HB1 LYS    57     -47.530  79.100  -7.190  1.00  0.00           H
ATOM    839  HB2 LYS    57     -47.630  79.290  -9.020  1.00  0.00           H
ATOM    840  CG  LYS    57     -45.930  78.120  -8.250  1.00  0.00           C
ATOM    841  HG1 LYS    57     -45.610  77.990  -9.290  1.00  0.00           H
ATOM    842  HG2 LYS    57     -45.830  77.120  -7.850  1.00  0.00           H
ATOM    843  CD  LYS    57     -44.930  79.130  -7.620  1.00  0.00           C
ATOM    844  HD1 LYS    57     -43.970  78.870  -8.070  1.00  0.00           H
ATOM    845  HD2 LYS    57     -44.940  78.940  -6.550  1.00  0.00           H
ATOM    846  CE  LYS    57     -45.230  80.620  -8.020  1.00  0.00           C
ATOM    847  HE1 LYS    57     -44.590  81.280  -7.430  1.00  0.00           H
ATOM    848  HE2 LYS    57     -46.220  80.830  -7.610  1.00  0.00           H
ATOM    849  NZ  LYS    57     -45.210  80.900  -9.460  1.00  0.00           N
ATOM    850  HZ1 LYS    57     -44.260  80.840  -9.790  1.00  0.00           H
ATOM    851  HZ2 LYS    57     -45.720  80.180  -9.970  1.00  0.00           H
ATOM    852  HZ3 LYS    57     -45.540  81.810  -9.750  1.00  0.00           H
ATOM    853  C   LYS    57     -49.880  77.900  -7.610  1.00  0.00           C
ATOM    854  O   LYS    57     -50.690  78.610  -8.260  1.00  0.00           O
ATOM    855  N   ARG    58     -50.050  77.550  -6.310  1.00  0.00           N
ATOM    856  H   ARG    58     -49.250  77.280  -5.750  1.00  0.00           H
ATOM    857  CA  ARG    58     -51.320  77.780  -5.570  1.00  0.00           C
ATOM    858  HA  ARG    58     -51.700  78.720  -5.970  1.00  0.00           H
ATOM    859  CB  ARG    58     -52.320  76.640  -5.840  1.00  0.00           C
ATOM    860  HB1 ARG    58     -53.100  76.780  -5.090  1.00  0.00           H
ATOM    861  HB2 ARG    58     -51.860  75.680  -5.610  1.00  0.00           H
ATOM    862  CG  ARG    58     -52.940  76.410  -7.210  1.00  0.00           C
ATOM    863  HG1 ARG    58     -53.490  75.480  -7.110  1.00  0.00           H
ATOM    864  HG2 ARG    58     -52.120  76.230  -7.910  1.00  0.00           H
ATOM    865  CD  ARG    58     -53.880  77.490  -7.820  1.00  0.00           C
ATOM    866  HD1 ARG    58     -53.240  78.370  -7.860  1.00  0.00           H
ATOM    867  HD2 ARG    58     -54.700  77.630  -7.110  1.00  0.00           H
ATOM    868  NE  ARG    58     -54.480  77.070  -9.090  1.00  0.00           N
ATOM    869  HE  ARG    58     -55.430  76.720  -9.120  1.00  0.00           H
ATOM    870  CZ  ARG    58     -53.940  77.550 -10.200  1.00  0.00           C
ATOM    871  NH1 ARG    58     -52.810  78.160 -10.270  1.00  0.00           N
ATOM    872 1HH1 ARG    58     -52.210  78.270  -9.470  1.00  0.00           H
ATOM    873 2HH1 ARG    58     -52.550  78.470 -11.190  1.00  0.00           H
ATOM    874  NH2 ARG    58     -54.530  77.410 -11.390  1.00  0.00           N
ATOM    875 1HH2 ARG    58     -55.410  76.960 -11.570  1.00  0.00           H
ATOM    876 2HH2 ARG    58     -54.000  77.850 -12.140  1.00  0.00           H
ATOM    877  C   ARG    58     -51.130  78.070  -4.140  1.00  0.00           C
ATOM    878  O   ARG    58     -50.120  77.690  -3.550  1.00  0.00           O
ATOM    879  N   THR    59     -52.090  78.780  -3.540  1.00  0.00           N
ATOM    880  H   THR    59     -52.850  79.220  -4.030  1.00  0.00           H
ATOM    881  CA  THR    59     -52.070  79.180  -2.130  1.00  0.00           C
ATOM    882  HA  THR    59     -51.110  78.990  -1.650  1.00  0.00           H
ATOM    883  CB  THR    59     -52.300  80.750  -1.930  1.00  0.00           C
ATOM    884  HB  THR    59     -52.590  81.060  -0.930  1.00  0.00           H
ATOM    885  CG2 THR    59     -50.950  81.360  -2.170  1.00  0.00           C
ATOM    886 1HG2 THR    59     -51.050  82.430  -2.010  1.00  0.00           H
ATOM    887 2HG2 THR    59     -50.240  80.930  -1.460  1.00  0.00           H
ATOM    888 3HG2 THR    59     -50.610  81.180  -3.190  1.00  0.00           H
ATOM    889  OG1 THR    59     -53.180  81.130  -2.950  1.00  0.00           O
ATOM    890  HG1 THR    59     -53.860  81.690  -2.570  1.00  0.00           H
ATOM    891  C   THR    59     -53.010  78.360  -1.170  1.00  0.00           C
ATOM    892  O   THR    59     -53.170  78.600   0.050  1.00  0.00           O
ATOM    893  N   ASN    60     -53.470  77.240  -1.760  1.00  0.00           N
ATOM    894  H   ASN    60     -53.350  77.100  -2.760  1.00  0.00           H
ATOM    895  CA  ASN    60     -54.100  76.100  -1.010  1.00  0.00           C
ATOM    896  HA  ASN    60     -53.990  76.200   0.070  1.00  0.00           H
ATOM    897  CB  ASN    60     -55.580  75.910  -1.320  1.00  0.00           C
ATOM    898  HB1 ASN    60     -55.910  75.020  -0.790  1.00  0.00           H
ATOM    899  HB2 ASN    60     -55.720  75.730  -2.390  1.00  0.00           H
ATOM    900  CG  ASN    60     -56.440  77.100  -0.910  1.00  0.00           C
ATOM    901  OD1 ASN    60     -56.980  77.130   0.220  1.00  0.00           O
ATOM    902  ND2 ASN    60     -56.460  78.150  -1.720  1.00  0.00           N
ATOM    903 1HD2 ASN    60     -55.850  78.300  -2.520  1.00  0.00           H
ATOM    904 2HD2 ASN    60     -57.180  78.820  -1.510  1.00  0.00           H
ATOM    905  C   ASN    60     -53.400  74.770  -1.370  1.00  0.00           C
ATOM    906  O   ASN    60     -52.790  74.590  -2.410  1.00  0.00           O
ATOM    907  N   VAL    61     -53.400  73.750  -0.460  1.00  0.00           N
ATOM    908  H   VAL    61     -53.780  73.970   0.450  1.00  0.00           H
ATOM    909  CA  VAL    61     -53.170  72.280  -0.840  1.00  0.00           C
ATOM    910  HA  VAL    61     -52.930  72.120  -1.890  1.00  0.00           H
ATOM    911  CB  VAL    61     -51.900  71.730  -0.170  1.00  0.00           C
ATOM    912  HB  VAL    61     -51.710  70.700  -0.480  1.00  0.00           H
ATOM    913  CG1 VAL    61     -50.680  72.530  -0.670  1.00  0.00           C
ATOM    914 1HG1 VAL    61     -50.490  72.330  -1.730  1.00  0.00           H
ATOM    915 2HG1 VAL    61     -50.700  73.620  -0.670  1.00  0.00           H
ATOM    916 3HG1 VAL    61     -49.760  72.160  -0.210  1.00  0.00           H
ATOM    917  CG2 VAL    61     -51.840  71.820   1.440  1.00  0.00           C
ATOM    918 1HG2 VAL    61     -52.300  72.760   1.750  1.00  0.00           H
ATOM    919 2HG2 VAL    61     -52.510  71.040   1.800  1.00  0.00           H
ATOM    920 3HG2 VAL    61     -50.860  71.690   1.910  1.00  0.00           H
ATOM    921  C   VAL    61     -54.410  71.470  -0.490  1.00  0.00           C
ATOM    922  O   VAL    61     -55.340  71.950   0.200  1.00  0.00           O
ATOM    923  N   LYS    62     -54.570  70.210  -0.950  1.00  0.00           N
ATOM    924  H   LYS    62     -53.820  69.790  -1.480  1.00  0.00           H
ATOM    925  CA  LYS    62     -55.660  69.280  -0.610  1.00  0.00           C
ATOM    926  HA  LYS    62     -56.510  69.940  -0.440  1.00  0.00           H
ATOM    927  CB  LYS    62     -55.990  68.370  -1.800  1.00  0.00           C
ATOM    928  HB1 LYS    62     -55.010  68.050  -2.150  1.00  0.00           H
ATOM    929  HB2 LYS    62     -56.500  69.050  -2.490  1.00  0.00           H
ATOM    930  CG  LYS    62     -56.810  67.090  -1.600  1.00  0.00           C
ATOM    931  HG1 LYS    62     -56.340  66.510  -0.810  1.00  0.00           H
ATOM    932  HG2 LYS    62     -56.900  66.580  -2.560  1.00  0.00           H
ATOM    933  CD  LYS    62     -58.220  67.220  -0.960  1.00  0.00           C
ATOM    934  HD1 LYS    62     -58.180  67.440   0.110  1.00  0.00           H
ATOM    935  HD2 LYS    62     -58.670  66.240  -1.050  1.00  0.00           H
ATOM    936  CE  LYS    62     -59.190  68.250  -1.610  1.00  0.00           C
ATOM    937  HE1 LYS    62     -58.700  69.210  -1.780  1.00  0.00           H
ATOM    938  HE2 LYS    62     -60.040  68.380  -0.940  1.00  0.00           H
ATOM    939  NZ  LYS    62     -59.750  67.900  -2.900  1.00  0.00           N
ATOM    940  HZ1 LYS    62     -59.050  67.870  -3.630  1.00  0.00           H
ATOM    941  HZ2 LYS    62     -60.200  66.990  -2.960  1.00  0.00           H
ATOM    942  HZ3 LYS    62     -60.540  68.450  -3.200  1.00  0.00           H
ATOM    943  C   LYS    62     -55.190  68.470   0.610  1.00  0.00           C
ATOM    944  O   LYS    62     -54.000  68.060   0.640  1.00  0.00           O
ATOM    945  N   GLY    63     -56.000  68.310   1.680  1.00  0.00           N
ATOM    946  H   GLY    63     -56.940  68.660   1.590  1.00  0.00           H
ATOM    947  CA  GLY    63     -55.580  67.710   2.980  1.00  0.00           C
ATOM    948  HA1 GLY    63     -55.510  68.410   3.820  1.00  0.00           H
ATOM    949  HA2 GLY    63     -54.610  67.220   2.930  1.00  0.00           H
ATOM    950  C   GLY    63     -56.650  66.630   3.310  1.00  0.00           C
ATOM    951  O   GLY    63     -57.810  66.940   3.070  1.00  0.00           O
ATOM    952  N   CYS    64     -56.260  65.490   3.910  1.00  0.00           N
ATOM    953  H   CYS    64     -55.290  65.460   4.180  1.00  0.00           H
ATOM    954  CA  CYS    64     -57.130  64.330   4.210  1.00  0.00           C
ATOM    955  HA  CYS    64     -58.080  64.710   4.580  1.00  0.00           H
ATOM    956  CB  CYS    64     -57.380  63.450   2.940  1.00  0.00           C
ATOM    957  HB1 CYS    64     -58.260  62.840   3.140  1.00  0.00           H
ATOM    958  HB2 CYS    64     -56.520  62.790   2.880  1.00  0.00           H
ATOM    959  SG  CYS    64     -57.870  64.160   1.310  1.00  0.00           S
ATOM    960  C   CYS    64     -56.630  63.540   5.420  1.00  0.00           C
ATOM    961  O   CYS    64     -55.470  63.610   5.790  1.00  0.00           O
ATOM    962  N   LEU    65     -57.470  62.690   6.060  1.00  0.00           N
ATOM    963  H   LEU    65     -58.460  62.670   5.830  1.00  0.00           H
ATOM    964  CA  LEU    65     -57.120  61.980   7.340  1.00  0.00           C
ATOM    965  HA  LEU    65     -56.090  61.660   7.200  1.00  0.00           H
ATOM    966  CB  LEU    65     -57.070  62.960   8.540  1.00  0.00           C
ATOM    967  HB1 LEU    65     -56.320  63.700   8.260  1.00  0.00           H
ATOM    968  HB2 LEU    65     -56.670  62.450   9.410  1.00  0.00           H
ATOM    969  CG  LEU    65     -58.240  63.900   8.850  1.00  0.00           C
ATOM    970  HG  LEU    65     -58.570  64.370   7.920  1.00  0.00           H
ATOM    971  CD1 LEU    65     -59.420  63.180   9.400  1.00  0.00           C
ATOM    972 1HD1 LEU    65     -59.960  64.030   9.820  1.00  0.00           H
ATOM    973 2HD1 LEU    65     -60.020  62.800   8.570  1.00  0.00           H
ATOM    974 3HD1 LEU    65     -59.150  62.430  10.140  1.00  0.00           H
ATOM    975  CD2 LEU    65     -57.880  64.940   9.930  1.00  0.00           C
ATOM    976 1HD2 LEU    65     -58.660  65.700   9.990  1.00  0.00           H
ATOM    977 2HD2 LEU    65     -57.730  64.510  10.920  1.00  0.00           H
ATOM    978 3HD2 LEU    65     -56.970  65.480   9.690  1.00  0.00           H
ATOM    979  C   LEU    65     -57.990  60.780   7.670  1.00  0.00           C
ATOM    980  O   LEU    65     -59.160  60.680   7.190  1.00  0.00           O
ATOM    981  N   LYS    66     -57.510  59.870   8.590  1.00  0.00           N
ATOM    982  H   LYS    66     -56.570  60.030   8.910  1.00  0.00           H
ATOM    983  CA  LYS    66     -58.320  59.010   9.530  1.00  0.00           C
ATOM    984  HA  LYS    66     -59.130  59.660   9.880  1.00  0.00           H
ATOM    985  CB  LYS    66     -58.870  57.820   8.770  1.00  0.00           C
ATOM    986  HB1 LYS    66     -59.160  58.250   7.810  1.00  0.00           H
ATOM    987  HB2 LYS    66     -59.710  57.300   9.240  1.00  0.00           H
ATOM    988  CG  LYS    66     -57.730  56.750   8.530  1.00  0.00           C
ATOM    989  HG1 LYS    66     -57.620  56.240   9.490  1.00  0.00           H
ATOM    990  HG2 LYS    66     -56.820  57.270   8.210  1.00  0.00           H
ATOM    991  CD  LYS    66     -58.240  55.720   7.500  1.00  0.00           C
ATOM    992  HD1 LYS    66     -58.190  56.180   6.520  1.00  0.00           H
ATOM    993  HD2 LYS    66     -59.240  55.330   7.700  1.00  0.00           H
ATOM    994  CE  LYS    66     -57.230  54.620   7.600  1.00  0.00           C
ATOM    995  HE1 LYS    66     -57.330  54.270   8.620  1.00  0.00           H
ATOM    996  HE2 LYS    66     -56.230  55.000   7.410  1.00  0.00           H
ATOM    997  NZ  LYS    66     -57.550  53.530   6.690  1.00  0.00           N
ATOM    998  HZ1 LYS    66     -56.960  52.750   6.960  1.00  0.00           H
ATOM    999  HZ2 LYS    66     -58.540  53.330   6.630  1.00  0.00           H
ATOM   1000  HZ3 LYS    66     -57.310  53.790   5.750  1.00  0.00           H
ATOM   1001  C   LYS    66     -57.470  58.670  10.770  1.00  0.00           C
ATOM   1002  O   LYS    66     -56.290  58.790  10.760  1.00  0.00           O
ATOM   1003  N   ALA    67     -58.160  58.250  11.850  1.00  0.00           N
ATOM   1004  H   ALA    67     -59.160  58.230  11.820  1.00  0.00           H
ATOM   1005  CA  ALA    67     -57.610  57.780  13.020  1.00  0.00           C
ATOM   1006  HA  ALA    67     -56.830  58.470  13.360  1.00  0.00           H
ATOM   1007  CB  ALA    67     -58.700  57.810  13.960  1.00  0.00           C
ATOM   1008  HB1 ALA    67     -59.380  57.050  13.580  1.00  0.00           H
ATOM   1009  HB2 ALA    67     -58.230  57.550  14.910  1.00  0.00           H
ATOM   1010  HB3 ALA    67     -59.080  58.830  13.980  1.00  0.00           H
ATOM   1011  C   ALA    67     -56.940  56.440  12.850  1.00  0.00           C
ATOM   1012  O   ALA    67     -57.560  55.630  12.110  1.00  0.00           O
ATOM   1013  N   VAL    68     -55.810  56.140  13.450  1.00  0.00           N
ATOM   1014  H   VAL    68     -55.370  56.930  13.880  1.00  0.00           H
ATOM   1015  CA  VAL    68     -55.100  54.820  13.380  1.00  0.00           C
ATOM   1016  HA  VAL    68     -55.750  54.010  13.050  1.00  0.00           H
ATOM   1017  CB  VAL    68     -53.980  54.770  12.300  1.00  0.00           C
ATOM   1018  HB  VAL    68     -53.640  53.740  12.190  1.00  0.00           H
ATOM   1019  CG1 VAL    68     -54.510  55.120  10.880  1.00  0.00           C
ATOM   1020 1HG1 VAL    68     -55.310  54.440  10.590  1.00  0.00           H
ATOM   1021 2HG1 VAL    68     -54.930  56.130  10.880  1.00  0.00           H
ATOM   1022 3HG1 VAL    68     -53.660  55.020  10.210  1.00  0.00           H
ATOM   1023  CG2 VAL    68     -52.800  55.640  12.610  1.00  0.00           C
ATOM   1024 1HG2 VAL    68     -53.170  56.660  12.680  1.00  0.00           H
ATOM   1025 2HG2 VAL    68     -52.340  55.270  13.530  1.00  0.00           H
ATOM   1026 3HG2 VAL    68     -52.020  55.620  11.850  1.00  0.00           H
ATOM   1027  C   VAL    68     -54.720  54.180  14.740  1.00  0.00           C
ATOM   1028  O   VAL    68     -53.990  53.150  14.730  1.00  0.00           O
ATOM   1029  N   GLY    69     -55.180  54.690  15.910  1.00  0.00           N
ATOM   1030  H   GLY    69     -55.690  55.560  15.850  1.00  0.00           H
ATOM   1031  CA  GLY    69     -55.070  54.100  17.280  1.00  0.00           C
ATOM   1032  HA1 GLY    69     -54.160  53.500  17.340  1.00  0.00           H
ATOM   1033  HA2 GLY    69     -55.930  53.440  17.320  1.00  0.00           H
ATOM   1034  C   GLY    69     -55.180  55.100  18.400  1.00  0.00           C
ATOM   1035  O   GLY    69     -55.550  56.260  18.240  1.00  0.00           O
ATOM   1036  N   ALA    70     -54.660  54.750  19.590  1.00  0.00           N
ATOM   1037  H   ALA    70     -54.170  53.870  19.660  1.00  0.00           H
ATOM   1038  CA  ALA    70     -54.810  55.540  20.810  1.00  0.00           C
ATOM   1039  HA  ALA    70     -54.790  56.620  20.640  1.00  0.00           H
ATOM   1040  CB  ALA    70     -56.180  55.080  21.460  1.00  0.00           C
ATOM   1041  HB1 ALA    70     -56.170  53.990  21.470  1.00  0.00           H
ATOM   1042  HB2 ALA    70     -56.360  55.500  22.450  1.00  0.00           H
ATOM   1043  HB3 ALA    70     -57.020  55.430  20.870  1.00  0.00           H
ATOM   1044  C   ALA    70     -53.570  55.240  21.670  1.00  0.00           C
ATOM   1045  O   ALA    70     -52.810  54.270  21.450  1.00  0.00           O
ATOM   1046  N   ILE    71     -53.270  56.150  22.580  1.00  0.00           N
ATOM   1047  H   ILE    71     -53.970  56.790  22.920  1.00  0.00           H
ATOM   1048  CA  ILE    71     -52.010  56.060  23.320  1.00  0.00           C
ATOM   1049  HA  ILE    71     -51.240  55.660  22.660  1.00  0.00           H
ATOM   1050  CB  ILE    71     -51.710  57.550  23.660  1.00  0.00           C
ATOM   1051  HB  ILE    71     -52.490  57.970  24.300  1.00  0.00           H
ATOM   1052  CG2 ILE    71     -50.550  57.580  24.710  1.00  0.00           C
ATOM   1053 1HG2 ILE    71     -49.690  57.010  24.370  1.00  0.00           H
ATOM   1054 2HG2 ILE    71     -50.190  58.600  24.870  1.00  0.00           H
ATOM   1055 3HG2 ILE    71     -50.970  57.210  25.650  1.00  0.00           H
ATOM   1056  CG1 ILE    71     -51.470  58.500  22.520  1.00  0.00           C
ATOM   1057 1HG1 ILE    71     -51.730  59.500  22.850  1.00  0.00           H
ATOM   1058 2HG1 ILE    71     -52.250  58.290  21.790  1.00  0.00           H
ATOM   1059  CD  ILE    71     -50.100  58.420  21.950  1.00  0.00           C
ATOM   1060  HD1 ILE    71     -49.710  57.410  21.970  1.00  0.00           H
ATOM   1061  HD2 ILE    71     -50.080  58.750  20.910  1.00  0.00           H
ATOM   1062  HD3 ILE    71     -49.320  59.000  22.440  1.00  0.00           H
ATOM   1063  C   ILE    71     -52.100  55.110  24.560  1.00  0.00           C
ATOM   1064  O   ILE    71     -53.130  55.080  25.190  1.00  0.00           O
ATOM   1065  N   GLY    72     -50.970  54.510  24.860  1.00  0.00           N
ATOM   1066  H   GLY    72     -50.160  54.730  24.290  1.00  0.00           H
ATOM   1067  CA  GLY    72     -50.710  53.620  25.990  1.00  0.00           C
ATOM   1068  HA1 GLY    72     -49.890  52.960  25.680  1.00  0.00           H
ATOM   1069  HA2 GLY    72     -51.610  53.110  26.340  1.00  0.00           H
ATOM   1070  C   GLY    72     -50.190  54.340  27.290  1.00  0.00           C
ATOM   1071  O   GLY    72     -49.750  55.490  27.280  1.00  0.00           O
ATOM   1072  N   GLY    73     -50.120  53.540  28.380  1.00  0.00           N
ATOM   1073  H   GLY    73     -50.510  52.610  28.280  1.00  0.00           H
ATOM   1074  CA  GLY    73     -49.510  53.920  29.710  1.00  0.00           C
ATOM   1075  HA1 GLY    73     -48.500  54.270  29.470  1.00  0.00           H
ATOM   1076  HA2 GLY    73     -49.190  53.030  30.250  1.00  0.00           H
ATOM   1077  C   GLY    73     -50.240  55.070  30.500  1.00  0.00           C
ATOM   1078  O   GLY    73     -50.080  55.070  31.730  1.00  0.00           O
ATOM   1079  N   VAL    74     -51.200  55.800  29.900  1.00  0.00           N
ATOM   1080  H   VAL    74     -51.360  55.630  28.910  1.00  0.00           H
ATOM   1081  CA  VAL    74     -52.190  56.750  30.460  1.00  0.00           C
ATOM   1082  HA  VAL    74     -52.300  56.640  31.530  1.00  0.00           H
ATOM   1083  CB  VAL    74     -51.770  58.190  30.020  1.00  0.00           C
ATOM   1084  HB  VAL    74     -52.550  58.910  30.270  1.00  0.00           H
ATOM   1085  CG1 VAL    74     -50.540  58.440  30.930  1.00  0.00           C
ATOM   1086 1HG1 VAL    74     -49.650  58.020  30.450  1.00  0.00           H
ATOM   1087 2HG1 VAL    74     -50.250  59.490  31.020  1.00  0.00           H
ATOM   1088 3HG1 VAL    74     -50.680  57.960  31.890  1.00  0.00           H
ATOM   1089  CG2 VAL    74     -51.520  58.430  28.500  1.00  0.00           C
ATOM   1090 1HG2 VAL    74     -52.430  58.280  27.920  1.00  0.00           H
ATOM   1091 2HG2 VAL    74     -51.460  59.510  28.440  1.00  0.00           H
ATOM   1092 3HG2 VAL    74     -50.570  57.920  28.310  1.00  0.00           H
ATOM   1093  C   VAL    74     -53.530  56.370  29.780  1.00  0.00           C
ATOM   1094  O   VAL    74     -53.570  55.820  28.700  1.00  0.00           O
ATOM   1095  N   ALA    75     -54.680  56.670  30.380  1.00  0.00           N
ATOM   1096  H   ALA    75     -54.610  56.950  31.350  1.00  0.00           H
ATOM   1097  CA  ALA    75     -55.920  56.020  29.990  1.00  0.00           C
ATOM   1098  HA  ALA    75     -56.030  55.810  28.930  1.00  0.00           H
ATOM   1099  CB  ALA    75     -56.090  54.750  30.810  1.00  0.00           C
ATOM   1100  HB1 ALA    75     -56.900  54.210  30.340  1.00  0.00           H
ATOM   1101  HB2 ALA    75     -55.270  54.040  30.710  1.00  0.00           H
ATOM   1102  HB3 ALA    75     -56.340  54.890  31.870  1.00  0.00           H
ATOM   1103  C   ALA    75     -57.150  56.920  30.240  1.00  0.00           C
ATOM   1104  O   ALA    75     -57.240  57.530  31.310  1.00  0.00           O
ATOM   1105  N   ALA    76     -58.160  57.030  29.340  1.00  0.00           N
ATOM   1106  H   ALA    76     -57.870  56.540  28.510  1.00  0.00           H
ATOM   1107  CA  ALA    76     -59.460  57.740  29.410  1.00  0.00           C
ATOM   1108  HA  ALA    76     -59.960  57.810  28.440  1.00  0.00           H
ATOM   1109  CB  ALA    76     -60.420  56.890  30.260  1.00  0.00           C
ATOM   1110  HB1 ALA    76     -59.980  56.720  31.250  1.00  0.00           H
ATOM   1111  HB2 ALA    76     -61.420  57.300  30.270  1.00  0.00           H
ATOM   1112  HB3 ALA    76     -60.670  55.930  29.810  1.00  0.00           H
ATOM   1113  C   ALA    76     -59.380  59.170  29.920  1.00  0.00           C
ATOM   1114  O   ALA    76     -60.060  59.560  30.860  1.00  0.00           O
ATOM   1115  N   MET    77     -58.470  59.960  29.310  1.00  0.00           N
ATOM   1116  H   MET    77     -57.940  59.570  28.550  1.00  0.00           H
ATOM   1117  CA  MET    77     -58.220  61.400  29.740  1.00  0.00           C
ATOM   1118  HA  MET    77     -59.130  61.840  30.140  1.00  0.00           H
ATOM   1119  CB  MET    77     -57.250  61.430  30.980  1.00  0.00           C
ATOM   1120  HB1 MET    77     -57.620  60.860  31.830  1.00  0.00           H
ATOM   1121  HB2 MET    77     -57.180  62.470  31.300  1.00  0.00           H
ATOM   1122  CG  MET    77     -55.830  60.980  30.570  1.00  0.00           C
ATOM   1123  HG1 MET    77     -55.490  61.670  29.800  1.00  0.00           H
ATOM   1124  HG2 MET    77     -55.900  60.020  30.060  1.00  0.00           H
ATOM   1125  SD  MET    77     -54.690  60.980  31.910  1.00  0.00           S
ATOM   1126  CE  MET    77     -53.250  61.780  31.300  1.00  0.00           C
ATOM   1127  HE1 MET    77     -53.190  61.650  30.220  1.00  0.00           H
ATOM   1128  HE2 MET    77     -53.150  62.800  31.660  1.00  0.00           H
ATOM   1129  HE3 MET    77     -52.480  61.100  31.670  1.00  0.00           H
ATOM   1130  C   MET    77     -57.700  62.250  28.560  1.00  0.00           C
ATOM   1131  O   MET    77     -57.020  61.720  27.660  1.00  0.00           O
ATOM   1132  N   GLY    78     -57.720  63.520  28.760  1.00  0.00           N
ATOM   1133  H   GLY    78     -58.390  63.840  29.440  1.00  0.00           H
ATOM   1134  CA  GLY    78     -57.110  64.460  27.870  1.00  0.00           C
ATOM   1135  HA1 GLY    78     -57.390  65.490  28.080  1.00  0.00           H
ATOM   1136  HA2 GLY    78     -57.250  64.240  26.810  1.00  0.00           H
ATOM   1137  C   GLY    78     -55.630  64.500  28.170  1.00  0.00           C
ATOM   1138  O   GLY    78     -55.210  64.700  29.320  1.00  0.00           O
ATOM   1139  N   ILE    79     -54.920  64.210  27.150  1.00  0.00           N
ATOM   1140  H   ILE    79     -55.360  63.950  26.270  1.00  0.00           H
ATOM   1141  CA  ILE    79     -53.410  64.130  27.060  1.00  0.00           C
ATOM   1142  HA  ILE    79     -53.070  64.110  28.100  1.00  0.00           H
ATOM   1143  CB  ILE    79     -52.930  62.850  26.300  1.00  0.00           C
ATOM   1144  HB  ILE    79     -53.070  63.100  25.240  1.00  0.00           H
ATOM   1145  CG2 ILE    79     -51.480  62.680  26.680  1.00  0.00           C
ATOM   1146 1HG2 ILE    79     -51.400  62.530  27.750  1.00  0.00           H
ATOM   1147 2HG2 ILE    79     -51.060  61.790  26.210  1.00  0.00           H
ATOM   1148 3HG2 ILE    79     -50.800  63.510  26.450  1.00  0.00           H
ATOM   1149  CG1 ILE    79     -53.640  61.500  26.640  1.00  0.00           C
ATOM   1150 1HG1 ILE    79     -54.710  61.680  26.740  1.00  0.00           H
ATOM   1151 2HG1 ILE    79     -53.170  61.040  27.510  1.00  0.00           H
ATOM   1152  CD  ILE    79     -53.520  60.460  25.520  1.00  0.00           C
ATOM   1153  HD1 ILE    79     -54.190  59.610  25.700  1.00  0.00           H
ATOM   1154  HD2 ILE    79     -53.810  60.930  24.580  1.00  0.00           H
ATOM   1155  HD3 ILE    79     -52.480  60.140  25.560  1.00  0.00           H
ATOM   1156  C   ILE    79     -52.910  65.450  26.510  1.00  0.00           C
ATOM   1157  O   ILE    79     -51.960  65.930  27.060  1.00  0.00           O
ATOM   1158  N   THR    80     -53.600  66.090  25.540  1.00  0.00           N
ATOM   1159  H   THR    80     -54.430  65.640  25.180  1.00  0.00           H
ATOM   1160  CA  THR    80     -53.200  67.310  24.850  1.00  0.00           C
ATOM   1161  HA  THR    80     -52.600  67.970  25.470  1.00  0.00           H
ATOM   1162  CB  THR    80     -52.390  67.010  23.590  1.00  0.00           C
ATOM   1163  HB  THR    80     -52.430  67.800  22.840  1.00  0.00           H
ATOM   1164  CG2 THR    80     -50.940  66.750  23.940  1.00  0.00           C
ATOM   1165 1HG2 THR    80     -50.390  66.960  23.020  1.00  0.00           H
ATOM   1166 2HG2 THR    80     -50.590  67.430  24.720  1.00  0.00           H
ATOM   1167 3HG2 THR    80     -50.710  65.710  24.170  1.00  0.00           H
ATOM   1168  OG1 THR    80     -52.840  65.870  22.940  1.00  0.00           O
ATOM   1169  HG1 THR    80     -53.720  66.060  22.620  1.00  0.00           H
ATOM   1170  C   THR    80     -54.520  68.090  24.440  1.00  0.00           C
ATOM   1171  O   THR    80     -55.610  67.610  24.450  1.00  0.00           O
ATOM   1172  N   THR    81     -54.480  69.430  24.140  1.00  0.00           N
ATOM   1173  H   THR    81     -53.600  69.820  23.860  1.00  0.00           H
ATOM   1174  CA  THR    81     -55.570  70.290  23.710  1.00  0.00           C
ATOM   1175  HA  THR    81     -56.470  69.680  23.770  1.00  0.00           H
ATOM   1176  CB  THR    81     -55.820  71.510  24.570  1.00  0.00           C
ATOM   1177  HB  THR    81     -56.720  71.980  24.170  1.00  0.00           H
ATOM   1178  CG2 THR    81     -56.020  71.170  26.090  1.00  0.00           C
ATOM   1179 1HG2 THR    81     -56.700  70.320  26.130  1.00  0.00           H
ATOM   1180 2HG2 THR    81     -55.110  70.950  26.660  1.00  0.00           H
ATOM   1181 3HG2 THR    81     -56.590  71.970  26.570  1.00  0.00           H
ATOM   1182  OG1 THR    81     -54.780  72.360  24.480  1.00  0.00           O
ATOM   1183  HG1 THR    81     -55.000  73.090  25.060  1.00  0.00           H
ATOM   1184  C   THR    81     -55.420  70.790  22.240  1.00  0.00           C
ATOM   1185  O   THR    81     -54.310  70.720  21.620  1.00  0.00           O
ATOM   1186  N   SER    82     -56.530  71.250  21.650  1.00  0.00           N
ATOM   1187  H   SER    82     -57.360  71.380  22.210  1.00  0.00           H
ATOM   1188  CA  SER    82     -56.540  71.580  20.220  1.00  0.00           C
ATOM   1189  HA  SER    82     -56.000  70.760  19.730  1.00  0.00           H
ATOM   1190  CB  SER    82     -57.900  71.800  19.560  1.00  0.00           C
ATOM   1191  HB1 SER    82     -57.880  71.710  18.470  1.00  0.00           H
ATOM   1192  HB2 SER    82     -58.270  72.790  19.820  1.00  0.00           H
ATOM   1193  OG  SER    82     -58.850  70.860  19.990  1.00  0.00           O
ATOM   1194  HG  SER    82     -59.680  71.110  19.590  1.00  0.00           H
ATOM   1195  C   SER    82     -55.630  72.800  20.090  1.00  0.00           C
ATOM   1196  O   SER    82     -54.840  72.680  19.180  1.00  0.00           O
ATOM   1197  N   ASN    83     -55.520  73.750  21.060  1.00  0.00           N
ATOM   1198  H   ASN    83     -56.230  73.690  21.780  1.00  0.00           H
ATOM   1199  CA  ASN    83     -54.440  74.760  21.080  1.00  0.00           C
ATOM   1200  HA  ASN    83     -54.600  75.340  20.170  1.00  0.00           H
ATOM   1201  CB  ASN    83     -54.560  75.540  22.370  1.00  0.00           C
ATOM   1202  HB1 ASN    83     -54.200  74.910  23.180  1.00  0.00           H
ATOM   1203  HB2 ASN    83     -55.590  75.870  22.540  1.00  0.00           H
ATOM   1204  CG  ASN    83     -53.610  76.720  22.410  1.00  0.00           C
ATOM   1205  OD1 ASN    83     -53.060  77.130  23.500  1.00  0.00           O
ATOM   1206  ND2 ASN    83     -53.620  77.610  21.440  1.00  0.00           N
ATOM   1207 1HD2 ASN    83     -54.170  77.510  20.600  1.00  0.00           H
ATOM   1208 2HD2 ASN    83     -52.860  78.240  21.630  1.00  0.00           H
ATOM   1209  C   ASN    83     -53.000  74.230  20.910  1.00  0.00           C
ATOM   1210  O   ASN    83     -52.070  74.890  20.430  1.00  0.00           O
ATOM   1211  N   MET    84     -52.710  72.960  21.360  1.00  0.00           N
ATOM   1212  H   MET    84     -53.430  72.450  21.850  1.00  0.00           H
ATOM   1213  CA  MET    84     -51.360  72.440  21.280  1.00  0.00           C
ATOM   1214  HA  MET    84     -50.580  73.190  21.430  1.00  0.00           H
ATOM   1215  CB  MET    84     -51.220  71.290  22.210  1.00  0.00           C
ATOM   1216  HB1 MET    84     -50.210  70.890  22.220  1.00  0.00           H
ATOM   1217  HB2 MET    84     -51.770  70.410  21.860  1.00  0.00           H
ATOM   1218  CG  MET    84     -51.650  71.630  23.670  1.00  0.00           C
ATOM   1219  HG1 MET    84     -52.710  71.870  23.700  1.00  0.00           H
ATOM   1220  HG2 MET    84     -51.130  72.540  23.970  1.00  0.00           H
ATOM   1221  SD  MET    84     -51.260  70.220  24.780  1.00  0.00           S
ATOM   1222  CE  MET    84     -51.410  70.960  26.390  1.00  0.00           C
ATOM   1223  HE1 MET    84     -50.660  71.750  26.440  1.00  0.00           H
ATOM   1224  HE2 MET    84     -52.400  71.400  26.460  1.00  0.00           H
ATOM   1225  HE3 MET    84     -51.270  70.300  27.250  1.00  0.00           H
ATOM   1226  C   MET    84     -51.040  72.000  19.860  1.00  0.00           C
ATOM   1227  O   MET    84     -49.960  72.210  19.300  1.00  0.00           O
ATOM   1228  N   TRP    85     -52.080  71.490  19.170  1.00  0.00           N
ATOM   1229  H   TRP    85     -52.990  71.540  19.620  1.00  0.00           H
ATOM   1230  CA  TRP    85     -52.020  71.060  17.740  1.00  0.00           C
ATOM   1231  HA  TRP    85     -51.060  70.590  17.500  1.00  0.00           H
ATOM   1232  CB  TRP    85     -53.100  70.020  17.350  1.00  0.00           C
ATOM   1233  HB1 TRP    85     -53.030  69.910  16.270  1.00  0.00           H
ATOM   1234  HB2 TRP    85     -54.040  70.500  17.610  1.00  0.00           H
ATOM   1235  CG  TRP    85     -53.120  68.680  17.930  1.00  0.00           C
ATOM   1236  CD1 TRP    85     -53.420  68.410  19.230  1.00  0.00           C
ATOM   1237  HD1 TRP    85     -53.740  69.140  19.970  1.00  0.00           H
ATOM   1238  NE1 TRP    85     -53.340  67.040  19.430  1.00  0.00           N
ATOM   1239  HE1 TRP    85     -53.620  66.560  20.270  1.00  0.00           H
ATOM   1240  CE2 TRP    85     -53.060  66.390  18.250  1.00  0.00           C
ATOM   1241  CZ2 TRP    85     -53.020  65.020  17.950  1.00  0.00           C
ATOM   1242  HZ2 TRP    85     -53.200  64.230  18.660  1.00  0.00           H
ATOM   1243  CH2 TRP    85     -52.620  64.640  16.670  1.00  0.00           C
ATOM   1244  HH2 TRP    85     -52.650  63.610  16.340  1.00  0.00           H
ATOM   1245  CZ3 TRP    85     -52.360  65.640  15.710  1.00  0.00           C
ATOM   1246  HZ3 TRP    85     -52.100  65.390  14.700  1.00  0.00           H
ATOM   1247  CE3 TRP    85     -52.340  67.000  16.080  1.00  0.00           C
ATOM   1248  HE3 TRP    85     -52.050  67.640  15.250  1.00  0.00           H
ATOM   1249  CD2 TRP    85     -52.800  67.390  17.320  1.00  0.00           C
ATOM   1250  C   TRP    85     -52.160  72.250  16.900  1.00  0.00           C
ATOM   1251  O   TRP    85     -51.390  72.410  16.010  1.00  0.00           O
ATOM   1252  N   TYR    86     -52.970  73.280  17.200  1.00  0.00           N
ATOM   1253  H   TYR    86     -53.590  73.140  17.980  1.00  0.00           H
ATOM   1254  CA  TYR    86     -53.010  74.530  16.440  1.00  0.00           C
ATOM   1255  HA  TYR    86     -52.940  74.330  15.370  1.00  0.00           H
ATOM   1256  CB  TYR    86     -54.290  75.240  16.740  1.00  0.00           C
ATOM   1257  HB1 TYR    86     -54.330  76.220  16.260  1.00  0.00           H
ATOM   1258  HB2 TYR    86     -54.320  75.360  17.820  1.00  0.00           H
ATOM   1259  CG  TYR    86     -55.670  74.530  16.580  1.00  0.00           C
ATOM   1260  CD1 TYR    86     -56.850  74.910  17.350  1.00  0.00           C
ATOM   1261  HD1 TYR    86     -56.930  75.670  18.110  1.00  0.00           H
ATOM   1262  CE1 TYR    86     -58.110  74.320  17.160  1.00  0.00           C
ATOM   1263  HE1 TYR    86     -58.880  74.720  17.790  1.00  0.00           H
ATOM   1264  CZ  TYR    86     -58.270  73.470  16.010  1.00  0.00           C
ATOM   1265  OH  TYR    86     -59.570  73.090  15.680  1.00  0.00           O
ATOM   1266  HH  TYR    86     -60.260  73.450  16.240  1.00  0.00           H
ATOM   1267  CE2 TYR    86     -57.190  73.190  15.200  1.00  0.00           C
ATOM   1268  HE2 TYR    86     -57.390  72.630  14.300  1.00  0.00           H
ATOM   1269  CD2 TYR    86     -55.890  73.720  15.430  1.00  0.00           C
ATOM   1270  HD2 TYR    86     -55.140  73.730  14.650  1.00  0.00           H
ATOM   1271  C   TYR    86     -51.780  75.430  16.660  1.00  0.00           C
ATOM   1272  O   TYR    86     -51.730  76.600  16.280  1.00  0.00           O
ATOM   1273  N   SER    87     -50.850  74.890  17.470  1.00  0.00           N
ATOM   1274  H   SER    87     -51.080  73.940  17.730  1.00  0.00           H
ATOM   1275  CA  SER    87     -49.430  75.400  17.580  1.00  0.00           C
ATOM   1276  HA  SER    87     -49.320  76.330  17.010  1.00  0.00           H
ATOM   1277  CB  SER    87     -49.060  75.580  19.030  1.00  0.00           C
ATOM   1278  HB1 SER    87     -48.030  75.930  19.000  1.00  0.00           H
ATOM   1279  HB2 SER    87     -49.050  74.670  19.620  1.00  0.00           H
ATOM   1280  OG  SER    87     -49.920  76.520  19.560  1.00  0.00           O
ATOM   1281  HG  SER    87     -50.750  76.110  19.780  1.00  0.00           H
ATOM   1282  C   SER    87     -48.420  74.510  16.900  1.00  0.00           C
ATOM   1283  O   SER    87     -47.470  74.980  16.270  1.00  0.00           O
ATOM   1284  N   ALA    88     -48.690  73.160  16.830  1.00  0.00           N
ATOM   1285  H   ALA    88     -49.490  72.910  17.380  1.00  0.00           H
ATOM   1286  CA  ALA    88     -47.890  72.140  16.270  1.00  0.00           C
ATOM   1287  HA  ALA    88     -46.870  72.420  16.510  1.00  0.00           H
ATOM   1288  CB  ALA    88     -48.110  70.780  16.950  1.00  0.00           C
ATOM   1289  HB1 ALA    88     -49.150  70.510  16.790  1.00  0.00           H
ATOM   1290  HB2 ALA    88     -47.410  70.050  16.540  1.00  0.00           H
ATOM   1291  HB3 ALA    88     -47.930  70.910  18.010  1.00  0.00           H
ATOM   1292  C   ALA    88     -47.940  72.000  14.790  1.00  0.00           C
ATOM   1293  O   ALA    88     -46.920  71.550  14.250  1.00  0.00           O
ATOM   1294  N   PHE    89     -49.000  72.440  14.170  1.00  0.00           N
ATOM   1295  H   PHE    89     -49.850  72.610  14.690  1.00  0.00           H
ATOM   1296  CA  PHE    89     -49.040  72.320  12.730  1.00  0.00           C
ATOM   1297  HA  PHE    89     -48.670  71.310  12.520  1.00  0.00           H
ATOM   1298  CB  PHE    89     -50.430  72.530  12.080  1.00  0.00           C
ATOM   1299  HB1 PHE    89     -50.230  72.260  11.040  1.00  0.00           H
ATOM   1300  HB2 PHE    89     -50.750  73.560  12.170  1.00  0.00           H
ATOM   1301  CG  PHE    89     -51.480  71.560  12.570  1.00  0.00           C
ATOM   1302  CD1 PHE    89     -51.220  70.200  12.460  1.00  0.00           C
ATOM   1303  HD1 PHE    89     -50.390  69.890  11.840  1.00  0.00           H
ATOM   1304  CE1 PHE    89     -52.090  69.230  12.990  1.00  0.00           C
ATOM   1305  HE1 PHE    89     -51.870  68.180  12.910  1.00  0.00           H
ATOM   1306  CZ  PHE    89     -53.250  69.670  13.660  1.00  0.00           C
ATOM   1307  HZ  PHE    89     -53.950  68.980  14.100  1.00  0.00           H
ATOM   1308  CE2 PHE    89     -53.530  71.040  13.850  1.00  0.00           C
ATOM   1309  HE2 PHE    89     -54.430  71.250  14.400  1.00  0.00           H
ATOM   1310  CD2 PHE    89     -52.690  71.990  13.210  1.00  0.00           C
ATOM   1311  HD2 PHE    89     -52.810  73.050  13.310  1.00  0.00           H
ATOM   1312  C   PHE    89     -47.930  73.180  12.070  1.00  0.00           C
ATOM   1313  O   PHE    89     -47.250  72.720  11.120  1.00  0.00           O
ATOM   1314  N   LYS    90     -47.700  74.380  12.580  1.00  0.00           N
ATOM   1315  H   LYS    90     -48.330  74.700  13.300  1.00  0.00           H
ATOM   1316  CA  LYS    90     -46.590  75.300  12.170  1.00  0.00           C
ATOM   1317  HA  LYS    90     -46.820  75.610  11.150  1.00  0.00           H
ATOM   1318  CB  LYS    90     -46.560  76.530  13.070  1.00  0.00           C
ATOM   1319  HB1 LYS    90     -46.200  76.320  14.080  1.00  0.00           H
ATOM   1320  HB2 LYS    90     -47.600  76.820  13.240  1.00  0.00           H
ATOM   1321  CG  LYS    90     -45.830  77.700  12.430  1.00  0.00           C
ATOM   1322  HG1 LYS    90     -46.290  77.940  11.470  1.00  0.00           H
ATOM   1323  HG2 LYS    90     -44.780  77.520  12.200  1.00  0.00           H
ATOM   1324  CD  LYS    90     -45.910  78.980  13.330  1.00  0.00           C
ATOM   1325  HD1 LYS    90     -45.070  79.090  14.020  1.00  0.00           H
ATOM   1326  HD2 LYS    90     -46.840  79.040  13.900  1.00  0.00           H
ATOM   1327  CE  LYS    90     -45.930  80.180  12.370  1.00  0.00           C
ATOM   1328  HE1 LYS    90     -46.790  80.120  11.690  1.00  0.00           H
ATOM   1329  HE2 LYS    90     -44.970  80.270  11.870  1.00  0.00           H
ATOM   1330  NZ  LYS    90     -46.090  81.330  13.250  1.00  0.00           N
ATOM   1331  HZ1 LYS    90     -45.540  81.260  14.100  1.00  0.00           H
ATOM   1332  HZ2 LYS    90     -45.700  82.140  12.800  1.00  0.00           H
ATOM   1333  HZ3 LYS    90     -47.070  81.480  13.440  1.00  0.00           H
ATOM   1334  C   LYS    90     -45.140  74.660  12.200  1.00  0.00           C
ATOM   1335  O   LYS    90     -44.360  74.760  11.230  1.00  0.00           O
ATOM   1336  N   TYR    91     -44.910  73.870  13.250  1.00  0.00           N
ATOM   1337  H   TYR    91     -45.690  73.580  13.810  1.00  0.00           H
ATOM   1338  CA  TYR    91     -43.600  73.130  13.300  1.00  0.00           C
ATOM   1339  HA  TYR    91     -42.830  73.800  12.920  1.00  0.00           H
ATOM   1340  CB  TYR    91     -43.380  72.540  14.720  1.00  0.00           C
ATOM   1341  HB1 TYR    91     -44.000  71.650  14.840  1.00  0.00           H
ATOM   1342  HB2 TYR    91     -43.680  73.250  15.490  1.00  0.00           H
ATOM   1343  CG  TYR    91     -41.920  72.000  14.890  1.00  0.00           C
ATOM   1344  CD1 TYR    91     -40.810  72.920  15.130  1.00  0.00           C
ATOM   1345  HD1 TYR    91     -41.010  73.970  15.250  1.00  0.00           H
ATOM   1346  CE1 TYR    91     -39.470  72.430  15.210  1.00  0.00           C
ATOM   1347  HE1 TYR    91     -38.650  73.100  15.420  1.00  0.00           H
ATOM   1348  CZ  TYR    91     -39.200  71.040  15.080  1.00  0.00           C
ATOM   1349  OH  TYR    91     -37.960  70.620  15.450  1.00  0.00           O
ATOM   1350  HH  TYR    91     -37.650  69.740  15.260  1.00  0.00           H
ATOM   1351  CE2 TYR    91     -40.350  70.160  15.020  1.00  0.00           C
ATOM   1352  HE2 TYR    91     -40.080  69.110  14.980  1.00  0.00           H
ATOM   1353  CD2 TYR    91     -41.630  70.640  14.960  1.00  0.00           C
ATOM   1354  HD2 TYR    91     -42.470  69.990  14.750  1.00  0.00           H
ATOM   1355  C   TYR    91     -43.610  72.000  12.280  1.00  0.00           C
ATOM   1356  O   TYR    91     -42.670  72.000  11.460  1.00  0.00           O
ATOM   1357  N   CYS    92     -44.630  71.100  12.150  1.00  0.00           N
ATOM   1358  H   CYS    92     -45.390  71.250  12.800  1.00  0.00           H
ATOM   1359  CA  CYS    92     -44.820  70.040  11.180  1.00  0.00           C
[truncated: 359,470 more chars]
